# Supplementary material for: Hexaphenylditetrels – When Longer Bonds Provide Higher Stability
Source: Chemistry. 2021 Aug 6;27(55):13699–702. doi: 10.1002/chem.202102271 (PMC8518818; doi:10.1002/chem.202102271)
Supplement: Supplementary file 2 — Supporting Information [file CHEM-27-13699-s001.zip]

Archive with 90 entries (54 files):
- xyz/
- xyz/Hexamethylditetrels/
- xyz/Hexamethylditetrels/(Trimethyl)germanyl radical/
- xyz/Hexamethylditetrels/(Trimethyl)germanyl radical/B3LYP-D3BJ.xyz
- xyz/Hexamethylditetrels/(Trimethyl)methyl radical/
- xyz/Hexamethylditetrels/(Trimethyl)methyl radical/B3LYP-D3BJ.xyz
- xyz/Hexamethylditetrels/(Trimethyl)plumbyl radical/
- xyz/Hexamethylditetrels/(Trimethyl)plumbyl radical/B3LYP-D3BJ.xyz
- xyz/Hexamethylditetrels/(Trimethyl)silyl radical/
- xyz/Hexamethylditetrels/(Trimethyl)silyl radical/B3LYP-D3BJ.xyz
- xyz/Hexamethylditetrels/(Trimethyl)stannyl radical/
- xyz/Hexamethylditetrels/(Trimethyl)stannyl radical/B3LYP-D3BJ.xyz
- xyz/Hexamethylditetrels/Hexamethyldigermane/
- xyz/Hexamethylditetrels/Hexamethyldigermane/B3LYP-D3BJ.xyz
- xyz/Hexamethylditetrels/Hexamethyldisilane/
- xyz/Hexamethylditetrels/Hexamethyldisilane/B3LYP-D3BJ.xyz
- xyz/Hexamethylditetrels/Hexamethyldistannane/
- xyz/Hexamethylditetrels/Hexamethyldistannane/B3LYP-D3BJ.xyz
- xyz/Hexamethylditetrels/Hexamethylethane/
- xyz/Hexamethylditetrels/Hexamethylethane/B3LYP-D3BJ.xyz
- xyz/Hexamethylditetrels/Hexaphenyldiplumbane/
- xyz/Hexamethylditetrels/Hexaphenyldiplumbane/B3LYP-D3BJ.xyz
- xyz/Hexamethylditetrels/Trimethyl(trimethylmethyl)silane/
- xyz/Hexamethylditetrels/Trimethyl(trimethylmethyl)silane/B3LYP-D3BJ.xyz
- xyz/Hexaphenylditetrels/
- xyz/Hexaphenylditetrels/Hexaphenyldigermane/
- xyz/Hexaphenylditetrels/Hexaphenyldigermane/B3LYP-D3BJ.xyz
- xyz/Hexaphenylditetrels/Hexaphenyldigermane/B3LYP.xyz
- xyz/Hexaphenylditetrels/Hexaphenyldigermane/M062X.xyz
- xyz/Hexaphenylditetrels/Hexaphenyldiplumbane/
- xyz/Hexaphenylditetrels/Hexaphenyldiplumbane/B3LYP-D3BJ.xyz
- xyz/Hexaphenylditetrels/Hexaphenyldiplumbane/B3LYP.xyz
- xyz/Hexaphenylditetrels/Hexaphenyldiplumbane/M062X.xyz
- xyz/Hexaphenylditetrels/Hexaphenyldisilane/
- xyz/Hexaphenylditetrels/Hexaphenyldisilane/B3LYP-D3BJ.xyz
- xyz/Hexaphenylditetrels/Hexaphenyldisilane/B3LYP.xyz
- xyz/Hexaphenylditetrels/Hexaphenyldisilane/M062X.xyz
- xyz/Hexaphenylditetrels/Hexaphenyldistannane/
- xyz/Hexaphenylditetrels/Hexaphenyldistannane/B3LYP-D3BJ.xyz
- xyz/Hexaphenylditetrels/Hexaphenyldistannane/B3LYP.xyz
- xyz/Hexaphenylditetrels/Hexaphenyldistannane/M062X.xyz
- xyz/Hexaphenylditetrels/Hexaphenylethane/
- xyz/Hexaphenylditetrels/Hexaphenylethane/B3LYP-D3BJ.xyz
- xyz/Hexaphenylditetrels/Hexaphenylethane/B3LYP.xyz
- xyz/Hexaphenylditetrels/Hexaphenylethane/M062X.xyz
- xyz/Hexaphenylditetrels/Triphenyl(triphenylmethyl)silane/
- xyz/Hexaphenylditetrels/Triphenyl(triphenylmethyl)silane/B3LYP-D3BJ.xyz
- xyz/Hexaphenylditetrels/Triphenyl(triphenylmethyl)silane/B3LYP.xyz
- xyz/Hexaphenylditetrels/Triphenyl(triphenylmethyl)silane/M062X.xyz
- xyz/Hexaphenylditetrels/Triphenylgermanyl radical/
- xyz/Hexaphenylditetrels/Triphenylgermanyl radical/B3LYP-D3BJ.xyz
- xyz/Hexaphenylditetrels/Triphenylgermanyl radical/B3LYP.xyz
- xyz/Hexaphenylditetrels/Triphenylgermanyl radical/M062X.xyz
- xyz/Hexaphenylditetrels/Triphenylmethyl radical/
- xyz/Hexaphenylditetrels/Triphenylmethyl radical/B3LYP-D3BJ.xyz
- xyz/Hexaphenylditetrels/Triphenylmethyl radical/B3LYP.xyz
- xyz/Hexaphenylditetrels/Triphenylmethyl radical/M062X.xyz
- xyz/Hexaphenylditetrels/Triphenylplumbyl radical/
- xyz/Hexaphenylditetrels/Triphenylplumbyl radical/B3LYP-D3BJ.xyz
- xyz/Hexaphenylditetrels/Triphenylplumbyl radical/B3LYP.xyz
- xyz/Hexaphenylditetrels/Triphenylplumbyl radical/M062X.xyz
- xyz/Hexaphenylditetrels/Triphenylsilyl radical/
- xyz/Hexaphenylditetrels/Triphenylsilyl radical/B3LYP-D3BJ.xyz
- xyz/Hexaphenylditetrels/Triphenylsilyl radical/B3LYP.xyz
- xyz/Hexaphenylditetrels/Triphenylsilyl radical/M062X.xyz
- xyz/Hexaphenylditetrels/Triphenylstannyl radical/
- xyz/Hexaphenylditetrels/Triphenylstannyl radical/B3LYP-D3BJ.xyz
- xyz/Hexaphenylditetrels/Triphenylstannyl radical/B3LYP.xyz
- xyz/Hexaphenylditetrels/Triphenylstannyl radical/M062X.xyz
- xyz/unsubstituted ditetels/
- xyz/unsubstituted ditetels/Digermane/
- xyz/unsubstituted ditetels/Digermane/B3LYP-D3BJ.xyz
- xyz/unsubstituted ditetels/Diplumbane/
- xyz/unsubstituted ditetels/Diplumbane/B3LYP-D3BJ.xyz
- xyz/unsubstituted ditetels/Disilane/
- xyz/unsubstituted ditetels/Disilane/B3LYP-D3BJ.xyz
- xyz/unsubstituted ditetels/Distannane/
- xyz/unsubstituted ditetels/Distannane/B3LYP-D3BJ.xyz
- xyz/unsubstituted ditetels/Ethane/
- xyz/unsubstituted ditetels/Ethane/B3LYP-D3BJ.xyz
- xyz/unsubstituted ditetels/Germanyl radical/
- xyz/unsubstituted ditetels/Germanyl radical/B3LYP-D3BJ.xyz
- xyz/unsubstituted ditetels/Methyl radical/
- xyz/unsubstituted ditetels/Methyl radical/B3LYP-D3BJ.xyz
- xyz/unsubstituted ditetels/Plumbyl radical/
- xyz/unsubstituted ditetels/Plumbyl radical/B3LYP-D3BJ.xyz
- xyz/unsubstituted ditetels/Silyl radical/
- xyz/unsubstituted ditetels/Silyl radical/B2LYP-D3BJ.xyz
- xyz/unsubstituted ditetels/Stannyl radical/
- xyz/unsubstituted ditetels/Stannyl radical/B3LYP-D3BJ.xyz
