# Supplementary material for: Hexaphenylditetrels – When Longer Bonds Provide Higher Stability
Source: Chemistry. 2021 Aug 6;27(55):13699–702. doi: 10.1002/chem.202102271 (PMC8518818; doi:10.1002/chem.202102271)
Supplement: Supplementary file 2 — Supporting Information [file CHEM-27-13699-s001.zip › xyz/Hexamethylditetrels/(Trimethyl)germanyl radical/B3LYP-D3BJ.xyz]

32       0.000000000      0.000000000      0.331336000
6        0.000000000      1.864912000     -0.346738000
1        0.000000000      1.846407000     -1.440087000
1       -0.886161000      2.399846000     -0.006871000
1        0.886161000      2.399846000     -0.006871000
6       -1.615061000     -0.932456000     -0.346738000
1       -2.521409000     -0.432485000     -0.006871000
1       -1.599035000     -0.923203000     -1.440087000
1       -1.635247000     -1.967362000     -0.006871000
6        1.615061000     -0.932456000     -0.346738000
1        1.599035000     -0.923203000     -1.440087000
1        2.521409000     -0.432485000     -0.006871000
1        1.635247000     -1.967362000     -0.006871000
