# Supplementary material for: Hexaphenylditetrels – When Longer Bonds Provide Higher Stability
Source: Chemistry. 2021 Aug 6;27(55):13699–702. doi: 10.1002/chem.202102271 (PMC8518818; doi:10.1002/chem.202102271)
Supplement: Supplementary file 2 — Supporting Information [file CHEM-27-13699-s001.zip › xyz/Hexamethylditetrels/(Trimethyl)methyl radical/B3LYP-D3BJ.xyz]

6        0.000000000      0.000000000      0.156917000
6        0.000000000      1.479731000     -0.015233000
1        0.000000000      1.765985000     -1.080924000
1       -0.886118000      1.939466000      0.429244000
1        0.886118000      1.939466000      0.429244000
6       -1.281485000     -0.739866000     -0.015233000
1       -2.122686000     -0.202332000      0.429244000
1       -1.529388000     -0.882993000     -1.080924000
1       -1.236568000     -1.737134000      0.429244000
6        1.281485000     -0.739866000     -0.015233000
1        1.529388000     -0.882993000     -1.080924000
1        2.122686000     -0.202332000      0.429244000
1        1.236568000     -1.737134000      0.429244000
