# Supplementary material for: Hexaphenylditetrels – When Longer Bonds Provide Higher Stability
Source: Chemistry. 2021 Aug 6;27(55):13699–702. doi: 10.1002/chem.202102271 (PMC8518818; doi:10.1002/chem.202102271)
Supplement: Supplementary file 2 — Supporting Information [file CHEM-27-13699-s001.zip › xyz/Hexamethylditetrels/(Trimethyl)plumbyl radical/B3LYP-D3BJ.xyz]

82       0.000000000      0.000000000      0.236086000
6        0.000000000      2.115271000     -0.667455000
1        0.000000000      1.985148000     -1.750016000
1       -0.893961000      2.645835000     -0.349142000
1        0.893961000      2.645835000     -0.349142000
6       -1.831878000     -1.057635000     -0.667455000
1       -2.738341000     -0.548725000     -0.349142000
1       -1.719189000     -0.992574000     -1.750016000
1       -1.844380000     -2.097110000     -0.349142000
6        1.831878000     -1.057635000     -0.667455000
1        1.719189000     -0.992574000     -1.750016000
1        2.738341000     -0.548725000     -0.349142000
1        1.844380000     -2.097110000     -0.349142000
