# Supplementary material for: Hexaphenylditetrels – When Longer Bonds Provide Higher Stability
Source: Chemistry. 2021 Aug 6;27(55):13699–702. doi: 10.1002/chem.202102271 (PMC8518818; doi:10.1002/chem.202102271)
Supplement: Supplementary file 2 — Supporting Information [file CHEM-27-13699-s001.zip › xyz/Hexamethylditetrels/(Trimethyl)silyl radical/B3LYP-D3BJ.xyz]

14       0.000000000      0.000000000      0.430573000
6        0.000000000      1.784970000     -0.178663000
1        0.000000000      1.810441000     -1.274157000
1       -0.883010000      2.324349000      0.168398000
1        0.883010000      2.324349000      0.168398000
6       -1.545829000     -0.892485000     -0.178663000
1       -2.454451000     -0.397466000      0.168398000
1       -1.567888000     -0.905220000     -1.274157000
1       -1.571441000     -1.926884000      0.168398000
6        1.545829000     -0.892485000     -0.178663000
1        1.567888000     -0.905220000     -1.274157000
1        2.454451000     -0.397466000      0.168398000
1        1.571441000     -1.926884000      0.168398000
