# Supplementary material for: Hexaphenylditetrels – When Longer Bonds Provide Higher Stability
Source: Chemistry. 2021 Aug 6;27(55):13699–702. doi: 10.1002/chem.202102271 (PMC8518818; doi:10.1002/chem.202102271)
Supplement: Supplementary file 2 — Supporting Information [file CHEM-27-13699-s001.zip › xyz/Hexamethylditetrels/(Trimethyl)stannyl radical/B3LYP-D3BJ.xyz]

50       0.000000000      0.000000000      0.302882000
6        0.000000000      2.032317000     -0.511722000
1        0.000000000      1.959389000     -1.601219000
1       -0.888355000      2.572097000     -0.188245000
1        0.888355000      2.572097000     -0.188245000
6       -1.760038000     -1.016159000     -0.511722000
1       -2.671679000     -0.516711000     -0.188245000
1       -1.696880000     -0.979694000     -1.601219000
1       -1.783324000     -2.055386000     -0.188245000
6        1.760038000     -1.016159000     -0.511722000
1        1.696880000     -0.979694000     -1.601219000
1        2.671679000     -0.516711000     -0.188245000
1        1.783324000     -2.055386000     -0.188245000
