# Supplementary material for: Hexaphenylditetrels – When Longer Bonds Provide Higher Stability
Source: Chemistry. 2021 Aug 6;27(55):13699–702. doi: 10.1002/chem.202102271 (PMC8518818; doi:10.1002/chem.202102271)
Supplement: Supplementary file 2 — Supporting Information [file CHEM-27-13699-s001.zip › xyz/Hexamethylditetrels/Hexamethyldigermane/B3LYP-D3BJ.xyz]

32       0.000000000      0.000000000      1.221497000
32       0.000000000      0.000000000     -1.221497000
6       -1.852259000      0.013698000      1.913959000
6        0.937992000      1.597254000      1.913959000
6        0.914267000     -1.610952000      1.913959000
6       -0.937992000      1.597254000     -1.913959000
6       -0.914267000     -1.610952000     -1.913959000
6        1.852259000      0.013698000     -1.913959000
1        0.449900000      2.508922000      1.568164000
1        1.974168000      1.610626000      1.574752000
1        0.931403000      1.594135000      3.005110000
1        0.407759000     -2.514992000      1.574752000
1        0.914860000     -1.603686000      3.005110000
1        1.947840000     -1.644085000      1.568164000
1       -2.381927000      0.904366000      1.574752000
1       -1.846263000      0.009551000      3.005110000
1       -2.397740000     -0.864836000      1.568164000
1        2.381927000      0.904366000     -1.574752000
1        1.846263000      0.009551000     -3.005110000
1        2.397740000     -0.864836000     -1.568164000
1       -1.974168000      1.610626000     -1.574752000
1       -0.931403000      1.594135000     -3.005110000
1       -0.449900000      2.508922000     -1.568164000
1       -1.947840000     -1.644085000     -1.568164000
1       -0.407759000     -2.514992000     -1.574752000
1       -0.914860000     -1.603686000     -3.005110000
