# Supplementary material for: Hexaphenylditetrels – When Longer Bonds Provide Higher Stability
Source: Chemistry. 2021 Aug 6;27(55):13699–702. doi: 10.1002/chem.202102271 (PMC8518818; doi:10.1002/chem.202102271)
Supplement: Supplementary file 2 — Supporting Information [file CHEM-27-13699-s001.zip › xyz/Hexamethylditetrels/Hexamethyldisilane/B3LYP-D3BJ.xyz]

14       0.000000000      0.000000000      1.173630000
14       0.000000000      0.000000000     -1.173630000
6       -0.890015000     -1.534571000      1.818074000
6       -0.883970000      1.538061000      1.818074000
6        1.773985000     -0.003490000      1.818074000
6       -1.773985000     -0.003490000     -1.818074000
6        0.890015000     -1.534571000     -1.818074000
6        0.883970000      1.538061000     -1.818074000
1       -1.920513000      1.571235000      1.475310000
1       -0.390874000      2.450365000      1.475208000
1       -0.893861000      1.555350000      2.911088000
1        2.317515000     -0.886676000      1.475208000
1        1.793903000     -0.003568000      2.911088000
1        2.320986000      0.877595000      1.475310000
1       -1.926641000     -1.563689000      1.475208000
1       -0.900042000     -1.551781000      2.911088000
1       -0.400473000     -2.448830000      1.475310000
1        0.390874000      2.450365000     -1.475208000
1        0.893861000      1.555350000     -2.911088000
1        1.920513000      1.571235000     -1.475310000
1       -2.317515000     -0.886676000     -1.475208000
1       -1.793903000     -0.003568000     -2.911088000
1       -2.320986000      0.877595000     -1.475310000
1        0.400473000     -2.448830000     -1.475310000
1        1.926641000     -1.563689000     -1.475208000
1        0.900042000     -1.551781000     -2.911088000
