# Supplementary material for: Hexaphenylditetrels – When Longer Bonds Provide Higher Stability
Source: Chemistry. 2021 Aug 6;27(55):13699–702. doi: 10.1002/chem.202102271 (PMC8518818; doi:10.1002/chem.202102271)
Supplement: Supplementary file 2 — Supporting Information [file CHEM-27-13699-s001.zip › xyz/Hexamethylditetrels/Hexamethyldistannane/B3LYP-D3BJ.xyz]

50       0.000000000      0.000000000      1.399180000
50       0.000000000      0.000000000     -1.399180000
6       -2.022282000     -0.076384000      2.191907000
6        0.944991000      1.789540000      2.191907000
6        1.077291000     -1.713156000      2.191907000
6       -0.944991000      1.789540000     -2.191907000
6       -1.077291000     -1.713156000     -2.191907000
6        2.022282000     -0.076384000     -2.191907000
1        0.413308000      2.678051000      1.853193000
1        1.980077000      1.849210000      1.857362000
1        0.926801000      1.760411000      3.281540000
1        0.611424000     -2.639402000      1.857362000
1        1.061160000     -1.682839000      3.281540000
1        2.112606000     -1.696961000      1.853193000
1       -2.591501000      0.790192000      1.857362000
1       -1.987961000     -0.077572000      3.281540000
1       -2.525914000     -0.981090000      1.853193000
1        2.591501000      0.790192000     -1.857362000
1        1.987961000     -0.077572000     -3.281540000
1        2.525914000     -0.981090000     -1.853193000
1       -1.980077000      1.849210000     -1.857362000
1       -0.926801000      1.760411000     -3.281540000
1       -0.413308000      2.678051000     -1.853193000
1       -2.112606000     -1.696961000     -1.853193000
1       -0.611424000     -2.639402000     -1.857362000
1       -1.061160000     -1.682839000     -3.281540000
