# Supplementary material for: Hexaphenylditetrels – When Longer Bonds Provide Higher Stability
Source: Chemistry. 2021 Aug 6;27(55):13699–702. doi: 10.1002/chem.202102271 (PMC8518818; doi:10.1002/chem.202102271)
Supplement: Supplementary file 2 — Supporting Information [file CHEM-27-13699-s001.zip › xyz/Hexamethylditetrels/Hexamethylethane/B3LYP-D3BJ.xyz]

6        0.000000000      0.000000000      0.790499000
6        0.000000000      0.000000000     -0.790499000
6       -1.426836000      0.137584000      1.347680000
6        0.832570000      1.166884000      1.347680000
6        0.594267000     -1.304469000      1.347680000
6       -0.832570000      1.166884000     -1.347680000
6       -0.594267000     -1.304469000     -1.347680000
6        1.426836000      0.137584000     -1.347680000
1        0.512900000      2.129144000      0.945996000
1        1.894744000      1.047164000      1.134505000
1        0.720401000      1.212988000      2.432850000
1       -0.040502000     -2.164479000      1.134505000
1        0.690278000     -1.230379000      2.432850000
1        1.587443000     -1.508756000      0.945996000
1       -1.854243000      1.117315000      1.134505000
1       -1.410679000      0.017391000      2.432850000
1       -2.100343000     -0.620388000      0.945996000
1        1.854243000      1.117315000     -1.134505000
1        1.410679000      0.017391000     -2.432850000
1        2.100343000     -0.620388000     -0.945996000
1       -1.894744000      1.047164000     -1.134505000
1       -0.720401000      1.212988000     -2.432850000
1       -0.512900000      2.129144000     -0.945996000
1       -1.587443000     -1.508756000     -0.945996000
1        0.040502000     -2.164479000     -1.134505000
1       -0.690278000     -1.230379000     -2.432850000
