# Supplementary material for: Hexaphenylditetrels – When Longer Bonds Provide Higher Stability
Source: Chemistry. 2021 Aug 6;27(55):13699–702. doi: 10.1002/chem.202102271 (PMC8518818; doi:10.1002/chem.202102271)
Supplement: Supplementary file 2 — Supporting Information [file CHEM-27-13699-s001.zip › xyz/Hexamethylditetrels/Hexaphenyldiplumbane/B3LYP-D3BJ.xyz]

82       0.000000000      0.000000000      1.456553000
82       0.000000000      0.000000000     -1.456553000
6       -2.086255000     -0.253322000      2.304436000
6        0.823744000      1.933410000      2.304436000
6        1.262510000     -1.680089000      2.304436000
6       -0.823744000      1.933410000     -2.304436000
6       -1.262510000     -1.680089000     -2.304436000
6        2.086255000     -0.253322000     -2.304436000
1        0.224183000      2.766404000      1.943964000
1        1.856567000      2.053067000      1.984566000
1        0.774334000      1.881683000      3.390778000
1        0.849724000     -2.634368000      1.984566000
1        1.242418000     -1.611434000      3.390778000
1        2.283685000     -1.577351000      1.943964000
1       -2.706292000      0.581301000      1.984566000
1       -2.016752000     -0.270248000      3.390778000
1       -2.507868000     -1.189054000      1.943964000
1        2.706292000      0.581301000     -1.984566000
1        2.016752000     -0.270248000     -3.390778000
1        2.507868000     -1.189054000     -1.943964000
1       -1.856567000      2.053067000     -1.984566000
1       -0.774334000      1.881683000     -3.390778000
1       -0.224183000      2.766404000     -1.943964000
1       -2.283685000     -1.577351000     -1.943964000
1       -0.849724000     -2.634368000     -1.984566000
1       -1.242418000     -1.611434000     -3.390778000
