# Supplementary material for: Hexaphenylditetrels – When Longer Bonds Provide Higher Stability
Source: Chemistry. 2021 Aug 6;27(55):13699–702. doi: 10.1002/chem.202102271 (PMC8518818; doi:10.1002/chem.202102271)
Supplement: Supplementary file 2 — Supporting Information [file CHEM-27-13699-s001.zip › xyz/Hexamethylditetrels/Trimethyl(trimethylmethyl)silane/B3LYP-D3BJ.xyz]

14       0.000000000      0.000000000      0.807138000
6        0.000000000      0.000000000     -1.102835000
6        0.000000000     -1.766792000      1.454350000
6       -1.530087000      0.883396000      1.454350000
6        1.530087000      0.883396000      1.454350000
6       -1.257199000     -0.709999000     -1.627214000
6        1.243477000     -0.733767000     -1.627214000
6        0.013722000      1.443766000     -1.627214000
1       -2.448809000      0.391838000      1.128155000
1       -1.569106000      1.922032000      1.119889000
1       -1.530773000      0.889753000      2.547031000
1        2.449082000      0.397870000      1.119889000
1        1.535935000      0.880812000      2.547031000
1        1.563746000      1.924812000      1.128155000
1       -0.879975000     -2.319902000      1.119889000
1       -0.005162000     -1.770564000      2.547031000
1        0.885063000     -2.316650000      1.128155000
1       -0.862882000      2.004910000     -1.296794000
1        0.012045000      1.450094000     -2.722658000
1        0.902500000      1.986924000     -1.299411000
1       -1.304862000     -1.749733000     -1.296794000
1       -1.261841000     -0.714615000     -2.722658000
1       -2.171977000     -0.211875000     -1.299411000
1        1.269477000     -1.775050000     -1.299411000
1        2.167744000     -0.255177000     -1.296794000
1        1.249795000     -0.735478000     -2.722658000
