# Supplementary material for: Hexaphenylditetrels – When Longer Bonds Provide Higher Stability
Source: Chemistry. 2021 Aug 6;27(55):13699–702. doi: 10.1002/chem.202102271 (PMC8518818; doi:10.1002/chem.202102271)
Supplement: Supplementary file 2 — Supporting Information [file CHEM-27-13699-s001.zip › xyz/Hexaphenylditetrels/Hexaphenyldigermane/B3LYP-D3BJ.xyz]

32       0.000000000      0.000000000      1.217579000
32       0.000000000      0.000000000     -1.217579000
6       -1.121630000      1.482625000      1.836622000
6       -0.885997000      2.778050000      1.365485000
6       -1.705692000      3.832470000      1.748662000
6       -2.776411000      3.605851000      2.607210000
6       -3.020685000      2.322814000      3.082068000
6       -2.197824000      1.268914000      2.698298000
1       -0.064926000      2.967825000      0.684851000
1       -1.511519000      4.829411000      1.373377000
1       -3.417892000      4.426118000      2.903414000
1       -3.853079000      2.141186000      3.750509000
1       -2.400896000      0.271978000      3.069472000
6        1.844806000      0.230048000      1.836622000
6       -0.723176000     -1.712673000      1.836622000
6       -1.962863000     -2.156321000      1.365485000
6        0.000000000     -2.537829000      2.698298000
6       -2.466170000     -3.393407000      1.748662000
6       -1.734553000     -4.207368000      2.607210000
6       -0.501274000     -3.777397000      3.082068000
1        0.964908000     -2.215227000      3.069472000
1       -2.537749000     -1.540140000      0.684851000
1       -3.426633000     -3.723719000      1.373377000
1       -2.124184000     -5.173040000      2.903414000
1        0.072218000     -4.407457000      3.750509000
6        2.848860000     -0.621729000      1.365485000
6        2.197824000      1.268914000      2.698298000
6        3.521959000      1.454583000      3.082068000
6        4.510964000      0.601517000      2.607210000
6        4.171862000     -0.439062000      1.748662000
1        2.602675000     -1.427685000      0.684851000
1        1.435988000      1.943248000      3.069472000
1        3.780861000      2.266271000      3.750509000
1        5.542077000      0.746923000      2.903414000
1        4.938152000     -1.105692000      1.373377000
6        0.723176000      1.712673000     -1.836622000
6       -1.844806000     -0.230048000     -1.836622000
6        1.121630000     -1.482625000     -1.836622000
6        2.197824000     -1.268914000     -2.698298000
6        3.020685000     -2.322814000     -3.082068000
6        0.885997000     -2.778050000     -1.365485000
6        1.705692000     -3.832470000     -1.748662000
6        2.776411000     -3.605851000     -2.607210000
1        2.400896000     -0.271978000     -3.069472000
1        3.417892000     -4.426118000     -2.903414000
1        3.853079000     -2.141186000     -3.750509000
1        0.064926000     -2.967825000     -0.684851000
1        1.511519000     -4.829411000     -1.373377000
6        0.000000000      2.537829000     -2.698298000
6        1.962863000      2.156321000     -1.365485000
6        2.466170000      3.393407000     -1.748662000
6        1.734553000      4.207368000     -2.607210000
6        0.501274000      3.777397000     -3.082068000
1       -0.072218000      4.407457000     -3.750509000
1       -0.964908000      2.215227000     -3.069472000
1        2.537749000      1.540140000     -0.684851000
1        3.426633000      3.723719000     -1.373377000
1        2.124184000      5.173040000     -2.903414000
6       -2.848860000      0.621729000     -1.365485000
6       -2.197824000     -1.268914000     -2.698298000
6       -3.521959000     -1.454583000     -3.082068000
6       -4.171862000      0.439062000     -1.748662000
6       -4.510964000     -0.601517000     -2.607210000
1       -5.542077000     -0.746923000     -2.903414000
1       -3.780861000     -2.266271000     -3.750509000
1       -2.602675000      1.427685000     -0.684851000
1       -4.938152000      1.105692000     -1.373377000
1       -1.435988000     -1.943248000     -3.069472000
