# Supplementary material for: Hexaphenylditetrels – When Longer Bonds Provide Higher Stability
Source: Chemistry. 2021 Aug 6;27(55):13699–702. doi: 10.1002/chem.202102271 (PMC8518818; doi:10.1002/chem.202102271)
Supplement: Supplementary file 2 — Supporting Information [file CHEM-27-13699-s001.zip › xyz/Hexaphenylditetrels/Hexaphenyldigermane/B3LYP.xyz]

32       0.000000000      0.000000000      1.245587000
32       0.000000000      0.000000000     -1.245587000
6       -1.138776000      1.465263000      1.935259000
6       -0.977193000      2.776524000      1.473016000
6       -1.766684000      3.810948000      1.964083000
6       -2.735626000      3.551922000      2.927706000
6       -2.908769000      2.255187000      3.396669000
6       -2.116704000      1.222079000      2.903726000
1       -0.230842000      3.001165000      0.720031000
1       -1.625271000      4.818591000      1.592513000
1       -3.351859000      4.356345000      3.309938000
1       -3.660827000      2.045081000      4.147576000
1       -2.266714000      0.217690000      3.280496000
6        1.838343000      0.253578000      1.935259000
6       -0.699567000     -1.718841000      1.935259000
6       -1.915944000     -2.234535000      1.473016000
6        0.000000000     -2.444159000      2.903726000
6       -2.417036000     -3.435467000      1.964083000
6       -1.708242000     -4.145083000      2.927706000
6       -0.498664000     -3.646661000      3.396669000
1        0.944832000     -2.071877000      3.280496000
1       -2.483664000     -1.700498000      0.720031000
1       -3.360386000     -3.816822000      1.592513000
1       -2.096776000     -5.080968000      3.309938000
1        0.059321000     -4.192910000      4.147576000
6        2.893136000     -0.541988000      1.473016000
6        2.116704000      1.222079000      2.903726000
6        3.407433000      1.391474000      3.396669000
6        4.443868000      0.593161000      2.927706000
6        4.183719000     -0.375481000      1.964083000
1        2.714506000     -1.300667000      0.720031000
1        1.321882000      1.854187000      3.280496000
1        3.601506000      2.147828000      4.147576000
1        5.448635000      0.724623000      3.309938000
1        4.985658000     -1.001769000      1.592513000
6        0.699567000      1.718841000     -1.935259000
6       -1.838343000     -0.253578000     -1.935259000
6        1.138776000     -1.465263000     -1.935259000
6        2.116704000     -1.222079000     -2.903726000
6        2.908769000     -2.255187000     -3.396669000
6        0.977193000     -2.776524000     -1.473016000
6        1.766684000     -3.810948000     -1.964083000
6        2.735626000     -3.551922000     -2.927706000
1        2.266714000     -0.217690000     -3.280496000
1        3.351859000     -4.356345000     -3.309938000
1        3.660827000     -2.045081000     -4.147576000
1        0.230842000     -3.001165000     -0.720031000
1        1.625271000     -4.818591000     -1.592513000
6        0.000000000      2.444159000     -2.903726000
6        1.915944000      2.234535000     -1.473016000
6        2.417036000      3.435467000     -1.964083000
6        1.708242000      4.145083000     -2.927706000
6        0.498664000      3.646661000     -3.396669000
1       -0.059321000      4.192910000     -4.147576000
1       -0.944832000      2.071877000     -3.280496000
1        2.483664000      1.700498000     -0.720031000
1        3.360386000      3.816822000     -1.592513000
1        2.096776000      5.080968000     -3.309938000
6       -2.893136000      0.541988000     -1.473016000
6       -2.116704000     -1.222079000     -2.903726000
6       -3.407433000     -1.391474000     -3.396669000
6       -4.183719000      0.375481000     -1.964083000
6       -4.443868000     -0.593161000     -2.927706000
1       -5.448635000     -0.724623000     -3.309938000
1       -3.601506000     -2.147828000     -4.147576000
1       -2.714506000      1.300667000     -0.720031000
1       -4.985658000      1.001769000     -1.592513000
1       -1.321882000     -1.854187000     -3.280496000
