# Supplementary material for: Hexaphenylditetrels – When Longer Bonds Provide Higher Stability
Source: Chemistry. 2021 Aug 6;27(55):13699–702. doi: 10.1002/chem.202102271 (PMC8518818; doi:10.1002/chem.202102271)
Supplement: Supplementary file 2 — Supporting Information [file CHEM-27-13699-s001.zip › xyz/Hexaphenylditetrels/Hexaphenyldigermane/M062X.xyz]

32       0.000000000      0.000000000      1.222666000
32       0.000000000      0.000000000     -1.222666000
6        0.498614000      1.799620000      1.834212000
6        1.689034000      2.388196000      1.374693000
6        2.030970000      3.688376000      1.744988000
6        1.184539000      4.422813000      2.576506000
6        0.000000000      3.851983000      3.039018000
6       -0.339557000      2.549309000      2.669918000
1        2.357173000      1.829306000      0.711661000
1        2.958741000      4.130664000      1.378904000
1        1.449341000      5.441643000      2.863370000
1       -0.663997000      4.422780000      3.690084000
1       -1.272502000      2.112605000      3.035407000
6        1.309209000     -1.331622000      1.834212000
6       -1.807823000     -0.467997000      1.834212000
6       -2.912756000      0.268648000      1.374693000
6       -2.037988000     -1.568720000      2.669918000
6       -4.209712000     -0.085316000      1.744988000
6       -4.422538000     -1.185566000      2.576506000
6       -3.335915000     -1.925991000      3.039018000
1       -1.193319000     -2.158322000      3.035407000
1       -2.762812000      1.126719000      0.711661000
1       -5.056631000      0.497012000      1.378904000
1       -5.437272000     -1.465656000      2.863370000
1       -3.498242000     -2.786428000      3.690084000
6        1.223722000     -2.656844000      1.374693000
6        2.377545000     -0.980589000      2.669918000
6        3.335915000     -1.925991000      3.039018000
6        3.237999000     -3.237247000      2.576506000
6        2.178742000     -3.603059000      1.744988000
1        0.405639000     -2.956025000      0.711661000
1        2.465821000      0.045717000      3.035407000
1        4.162239000     -1.636352000      3.690084000
1        3.987931000     -3.975987000      2.863370000
1        2.097890000     -4.627677000      1.378904000
6        1.807823000      0.467997000     -1.834212000
6       -1.309209000      1.331622000     -1.834212000
6       -0.498614000     -1.799620000     -1.834212000
6        0.339557000     -2.549309000     -2.669918000
6        0.000000000     -3.851983000     -3.039018000
6       -1.689034000     -2.388196000     -1.374693000
6       -2.030970000     -3.688376000     -1.744988000
6       -1.184539000     -4.422813000     -2.576506000
1        1.272502000     -2.112605000     -3.035407000
1       -1.449341000     -5.441643000     -2.863370000
1        0.663997000     -4.422780000     -3.690084000
1       -2.357173000     -1.829306000     -0.711661000
1       -2.958741000     -4.130664000     -1.378904000
6        2.037988000      1.568720000     -2.669918000
6        2.912756000     -0.268648000     -1.374693000
6        4.209712000      0.085316000     -1.744988000
6        4.422538000      1.185566000     -2.576506000
6        3.335915000      1.925991000     -3.039018000
1        3.498242000      2.786428000     -3.690084000
1        1.193319000      2.158322000     -3.035407000
1        2.762812000     -1.126719000     -0.711661000
1        5.056631000     -0.497012000     -1.378904000
1        5.437272000      1.465656000     -2.863370000
6       -1.223722000      2.656844000     -1.374693000
6       -2.377545000      0.980589000     -2.669918000
6       -3.335915000      1.925991000     -3.039018000
6       -2.178742000      3.603059000     -1.744988000
6       -3.237999000      3.237247000     -2.576506000
1       -3.987931000      3.975987000     -2.863370000
1       -4.162239000      1.636352000     -3.690084000
1       -0.405639000      2.956025000     -0.711661000
1       -2.097890000      4.627677000     -1.378904000
1       -2.465821000     -0.045717000     -3.035407000
