# Supplementary material for: Hexaphenylditetrels – When Longer Bonds Provide Higher Stability
Source: Chemistry. 2021 Aug 6;27(55):13699–702. doi: 10.1002/chem.202102271 (PMC8518818; doi:10.1002/chem.202102271)
Supplement: Supplementary file 2 — Supporting Information [file CHEM-27-13699-s001.zip › xyz/Hexaphenylditetrels/Hexaphenyldiplumbane/B3LYP-D3BJ.xyz]

82       0.000000000      0.000000000      1.435482000
82       0.000000000      0.000000000     -1.435482000
6       -1.360166000     -1.598671000      2.200535000
6       -2.291686000     -1.323105000      3.198545000
6       -3.159411000     -2.317372000      3.641933000
6       -3.101736000     -3.590643000      3.087064000
6       -2.176177000     -3.869730000      2.087466000
6       -1.308970000     -2.875995000      1.644223000
1       -2.350903000     -0.331761000      3.632640000
1       -3.881185000     -2.096135000      4.418571000
1       -3.777798000     -4.363097000      3.430876000
6        2.064572000     -0.378603000      2.200535000
6        2.291686000     -1.323105000      3.198545000
6        3.145169000      0.304396000      1.644223000
6        4.439373000      0.050240000      2.087466000
6        3.586609000     -1.577444000      3.641933000
6        4.660456000     -0.890861000      3.087064000
1        5.667452000     -1.090120000      3.430876000
1        5.273576000      0.585082000      1.650492000
1        1.462765000     -1.870062000      3.632640000
1        3.755899000     -2.313137000      4.418571000
1        2.989098000      1.035511000      0.858934000
6       -0.704406000      1.977273000      2.200535000
6       -1.836199000      2.571599000      1.644223000
6        0.000000000      2.646211000      3.198545000
6       -0.427198000      3.894816000      3.641933000
6       -2.263195000      3.819490000      2.087466000
6       -1.558720000      4.481504000      3.087064000
1       -2.391328000      2.070879000      0.858934000
1       -3.143484000      4.274510000      1.650492000
1        0.888138000      2.201823000      3.632640000
1       -1.889654000      5.453218000      3.430876000
1        0.125286000      4.409272000      4.418571000
6        0.704406000     -1.977273000     -2.200535000
6        1.836199000     -2.571599000     -1.644223000
6        2.263195000     -3.819490000     -2.087466000
6        1.558720000     -4.481504000     -3.087064000
6        0.427198000     -3.894816000     -3.641933000
6        0.000000000     -2.646211000     -3.198545000
1       -0.888138000     -2.201823000     -3.632640000
1        1.889654000     -5.453218000     -3.430876000
1       -0.125286000     -4.409272000     -4.418571000
1        2.391328000     -2.070879000     -0.858934000
1        3.143484000     -4.274510000     -1.650492000
6       -2.064572000      0.378603000     -2.200535000
6       -3.145169000     -0.304396000     -1.644223000
6       -4.439373000     -0.050240000     -2.087466000
6       -4.660456000      0.890861000     -3.087064000
6       -3.586609000      1.577444000     -3.641933000
6       -2.291686000      1.323105000     -3.198545000
1       -2.989098000     -1.035511000     -0.858934000
1       -5.273576000     -0.585082000     -1.650492000
1       -5.667452000      1.090120000     -3.430876000
1       -3.755899000      2.313137000     -4.418571000
1       -1.462765000      1.870062000     -3.632640000
6        1.360166000      1.598671000     -2.200535000
6        1.308970000      2.875995000     -1.644223000
6        2.291686000      1.323105000     -3.198545000
6        3.159411000      2.317372000     -3.641933000
6        2.176177000      3.869730000     -2.087466000
6        3.101736000      3.590643000     -3.087064000
1        2.130092000      4.859592000     -1.650492000
1        3.777798000      4.363097000     -3.430876000
1        0.597770000      3.106390000     -0.858934000
1        2.350903000      0.331761000     -3.632640000
1        3.881185000      2.096135000     -4.418571000
1       -0.597770000     -3.106390000      0.858934000
1       -2.130092000     -4.859592000      1.650492000
