# Supplementary material for: Hexaphenylditetrels – When Longer Bonds Provide Higher Stability
Source: Chemistry. 2021 Aug 6;27(55):13699–702. doi: 10.1002/chem.202102271 (PMC8518818; doi:10.1002/chem.202102271)
Supplement: Supplementary file 2 — Supporting Information [file CHEM-27-13699-s001.zip › xyz/Hexaphenylditetrels/Hexaphenyldiplumbane/B3LYP.xyz]

82       0.000000000      0.000000000      1.475092000
82       0.000000000      0.000000000     -1.475092000
6       -1.331951000     -1.619031000      2.315661000
6       -2.269524000     -1.310310000      3.300671000
6       -3.093402000     -2.302703000      3.827000000
6       -2.987569000     -3.611800000      3.371314000
6       -2.056409000     -3.927154000      2.387859000
6       -1.233436000     -2.934649000      1.861536000
1       -2.367648000     -0.294521000      3.666174000
1       -3.817561000     -2.050731000      4.592553000
1       -3.628528000     -4.383144000      3.779992000
6        2.068098000     -0.343987000      2.315661000
6        2.269524000     -1.310310000      3.300671000
6        3.158199000      0.399138000      1.861536000
6        4.429220000      0.182674000      2.387859000
6        3.540900000     -1.527613000      3.827000000
6        4.621695000     -0.781410000      3.371314000
1        5.610178000     -0.950825000      3.779992000
1        5.267544000      0.766986000      2.027791000
1        1.438887000     -1.903183000      3.666174000
1        3.684766000     -2.280739000      4.592553000
1        3.031208000      1.154079000      1.093781000
6       -0.736147000      1.963019000      2.315661000
6       -1.924763000      2.535512000      1.861536000
6        0.000000000      2.620621000      3.300671000
6       -0.447498000      3.830316000      3.827000000
6       -2.372811000      3.744479000      2.387859000
6       -1.634127000      4.393211000      3.371314000
1       -2.515065000      2.048064000      1.093781000
1       -3.298002000      4.178334000      2.027791000
1        0.928761000      2.197704000      3.666174000
1       -1.981650000      5.333969000      3.779992000
1        0.132795000      4.331470000      4.592553000
6        0.736147000     -1.963019000     -2.315661000
6        1.924763000     -2.535512000     -1.861536000
6        2.372811000     -3.744479000     -2.387859000
6        1.634127000     -4.393211000     -3.371314000
6        0.447498000     -3.830316000     -3.827000000
6        0.000000000     -2.620621000     -3.300671000
1       -0.928761000     -2.197704000     -3.666174000
1        1.981650000     -5.333969000     -3.779992000
1       -0.132795000     -4.331470000     -4.592553000
1        2.515065000     -2.048064000     -1.093781000
1        3.298002000     -4.178334000     -2.027791000
6       -2.068098000      0.343987000     -2.315661000
6       -3.158199000     -0.399138000     -1.861536000
6       -4.429220000     -0.182674000     -2.387859000
6       -4.621695000      0.781410000     -3.371314000
6       -3.540900000      1.527613000     -3.827000000
6       -2.269524000      1.310310000     -3.300671000
1       -3.031208000     -1.154079000     -1.093781000
1       -5.267544000     -0.766986000     -2.027791000
1       -5.610178000      0.950825000     -3.779992000
1       -3.684766000      2.280739000     -4.592553000
1       -1.438887000      1.903183000     -3.666174000
6        1.331951000      1.619031000     -2.315661000
6        1.233436000      2.934649000     -1.861536000
6        2.269524000      1.310310000     -3.300671000
6        3.093402000      2.302703000     -3.827000000
6        2.056409000      3.927154000     -2.387859000
6        2.987569000      3.611800000     -3.371314000
1        1.969543000      4.945320000     -2.027791000
1        3.628528000      4.383144000     -3.779992000
1        0.516142000      3.202142000     -1.093781000
1        2.367648000      0.294521000     -3.666174000
1        3.817561000      2.050731000     -4.592553000
1       -0.516142000     -3.202142000      1.093781000
1       -1.969543000     -4.945320000      2.027791000
