# Supplementary material for: Hexaphenylditetrels – When Longer Bonds Provide Higher Stability
Source: Chemistry. 2021 Aug 6;27(55):13699–702. doi: 10.1002/chem.202102271 (PMC8518818; doi:10.1002/chem.202102271)
Supplement: Supplementary file 2 — Supporting Information [file CHEM-27-13699-s001.zip › xyz/Hexaphenylditetrels/Hexaphenyldiplumbane/M062X.xyz]

82      -1.445891000     -0.012481000      0.013859000
82       1.444120000     -0.029667000      0.001883000
6       -2.250691000     -0.774221000     -1.916758000
6       -1.793734000     -0.251603000     -3.134497000
6       -2.287813000     -0.736878000     -4.346364000
6       -3.241610000     -1.754027000     -4.354048000
6       -3.700123000     -2.284046000     -3.148889000
6       -3.206985000     -1.796865000     -1.936981000
1       -1.042788000      0.544230000     -3.150468000
1       -1.924518000     -0.319186000     -5.286770000
1       -3.626876000     -2.135010000     -5.300945000
1       -4.445505000     -3.081089000     -3.150293000
1       -3.575686000     -2.223629000     -0.999935000
6       -2.166997000      2.075791000      0.293343000
6       -2.273506000     -1.265510000      1.656622000
6       -1.867238000     -2.597793000      1.812579000
6       -3.197944000     -0.730898000      2.562432000
6       -2.380117000     -3.381124000      2.847709000
6       -3.302179000     -2.838658000      3.742150000
6       -3.709764000     -1.513148000      3.599382000
1       -3.526374000      0.307609000      2.464338000
1       -1.141292000     -3.040845000      1.124026000
1       -2.056343000     -4.417591000      2.955806000
1       -3.702512000     -3.449722000      4.552385000
1       -4.430095000     -1.084152000      4.297944000
6       -1.681468000      2.858832000      1.349896000
6       -3.089294000      2.640230000     -0.596412000
6       -3.522198000      3.957219000     -0.430379000
6       -3.036411000      4.724961000      0.626986000
6       -2.115268000      4.174899000      1.517755000
1       -0.954443000      2.448230000      2.057406000
1       -3.477795000      2.051570000     -1.432171000
1       -4.241710000      4.384279000     -1.131005000
1       -3.374433000      5.754158000      0.756155000
1       -1.730163000      4.771794000      2.346088000
6        2.183264000      1.322421000     -1.604859000
6        2.256661000     -2.067961000     -0.368031000
6        2.246323000      0.704222000      1.944603000
6        3.162627000      1.762683000      1.980248000
6        3.654769000      2.235115000      3.198378000
6        1.827462000      0.131622000      3.153357000
6        2.320594000      0.602099000      4.371418000
6        3.235141000      1.654562000      4.394370000
1        3.499749000      2.229570000      1.050503000
1        3.619574000      2.024008000      5.346165000
1        4.368840000      3.060262000      3.211768000
1        1.106029000     -0.691082000      3.157319000
1        1.986814000      0.145702000      5.304729000
6        3.151803000      0.886932000     -2.517596000
6        1.670345000      2.620894000     -1.731036000
6        2.122550000      3.468123000     -2.744026000
6        3.089679000      3.024445000     -3.645321000
6        3.603062000      1.733275000     -3.532175000
1        4.358598000      1.381309000     -4.236584000
1        3.561772000     -0.124183000     -2.443404000
1        0.906785000      2.986846000     -1.037464000
1        1.715424000      4.476900000     -2.829591000
1        3.442250000      3.685713000     -4.438211000
6        1.798721000     -2.830636000     -1.451008000
6        3.223344000     -2.616102000      0.483743000
6        3.726566000     -3.898125000      0.254522000
6        2.302762000     -4.111600000     -1.681753000
6        3.267519000     -4.646066000     -0.828637000
1        3.660703000     -5.647908000     -1.007325000
1        4.480481000     -4.312998000      0.925593000
1        1.038863000     -2.431448000     -2.129667000
1        1.938295000     -4.693501000     -2.529849000
1        3.592461000     -2.042082000      1.338280000
