# Supplementary material for: Hexaphenylditetrels – When Longer Bonds Provide Higher Stability
Source: Chemistry. 2021 Aug 6;27(55):13699–702. doi: 10.1002/chem.202102271 (PMC8518818; doi:10.1002/chem.202102271)
Supplement: Supplementary file 2 — Supporting Information [file CHEM-27-13699-s001.zip › xyz/Hexaphenylditetrels/Hexaphenyldisilane/B3LYP-D3BJ.xyz]

14       0.000000000      0.000000000      1.174846000
14       0.000000000      0.000000000     -1.174846000
6       -1.056808000      1.436439000      1.762039000
6       -0.786667000      2.737035000      1.313237000
6       -1.591279000      3.805581000      1.685048000
6       -2.688318000      3.595830000      2.514452000
6       -2.969981000      2.314689000      2.972367000
6       -2.160508000      1.247370000      2.599083000
1        0.054113000      2.917476000      0.655405000
1       -1.365743000      4.800857000      1.323231000
1       -3.319463000      4.427311000      2.801643000
1       -3.821188000      2.145039000      3.619886000
1       -2.395689000      0.253811000      2.958852000
6        1.772397000      0.197003000      1.762039000
6       -0.715589000     -1.633442000      1.762039000
6       -1.977009000     -2.049791000      1.313237000
6        0.000000000     -2.494740000      2.599083000
6       -2.500091000     -3.280878000      1.685048000
6       -1.769921000     -4.126066000      2.514452000
6       -0.519589000     -3.729424000      2.972367000
1        0.978037000     -2.201633000      2.958852000
1       -2.553665000     -1.411875000      0.655405000
1       -3.474793000     -3.583197000      1.323231000
1       -2.174432000     -5.088394000      2.801643000
1        0.052936000     -4.381766000      3.619886000
6        2.763676000     -0.687244000      1.313237000
6        2.160508000      1.247370000      2.599083000
6        3.489570000      1.414735000      2.972367000
6        4.458239000      0.530236000      2.514452000
6        4.091369000     -0.524703000      1.685048000
1        2.499552000     -1.505601000      0.655405000
1        1.417652000      1.947822000      2.958852000
1        3.768252000      2.236727000      3.619886000
1        5.493895000      0.661084000      2.801643000
1        4.840536000     -1.217661000      1.323231000
6        0.715589000      1.633442000     -1.762039000
6       -1.772397000     -0.197003000     -1.762039000
6        1.056808000     -1.436439000     -1.762039000
6        2.160508000     -1.247370000     -2.599083000
6        2.969981000     -2.314689000     -2.972367000
6        0.786667000     -2.737035000     -1.313237000
6        1.591279000     -3.805581000     -1.685048000
6        2.688318000     -3.595830000     -2.514452000
1        2.395689000     -0.253811000     -2.958852000
1        3.319463000     -4.427311000     -2.801643000
1        3.821188000     -2.145039000     -3.619886000
1       -0.054113000     -2.917476000     -0.655405000
1        1.365743000     -4.800857000     -1.323231000
6        0.000000000      2.494740000     -2.599083000
6        1.977009000      2.049791000     -1.313237000
6        2.500091000      3.280878000     -1.685048000
6        1.769921000      4.126066000     -2.514452000
6        0.519589000      3.729424000     -2.972367000
1       -0.052936000      4.381766000     -3.619886000
1       -0.978037000      2.201633000     -2.958852000
1        2.553665000      1.411875000     -0.655405000
1        3.474793000      3.583197000     -1.323231000
1        2.174432000      5.088394000     -2.801643000
6       -2.763676000      0.687244000     -1.313237000
6       -2.160508000     -1.247370000     -2.599083000
6       -3.489570000     -1.414735000     -2.972367000
6       -4.091369000      0.524703000     -1.685048000
6       -4.458239000     -0.530236000     -2.514452000
1       -5.493895000     -0.661084000     -2.801643000
1       -3.768252000     -2.236727000     -3.619886000
1       -2.499552000      1.505601000     -0.655405000
1       -4.840536000      1.217661000     -1.323231000
1       -1.417652000     -1.947822000     -2.958852000
