# Supplementary material for: Hexaphenylditetrels – When Longer Bonds Provide Higher Stability
Source: Chemistry. 2021 Aug 6;27(55):13699–702. doi: 10.1002/chem.202102271 (PMC8518818; doi:10.1002/chem.202102271)
Supplement: Supplementary file 2 — Supporting Information [file CHEM-27-13699-s001.zip › xyz/Hexaphenylditetrels/Hexaphenyldisilane/B3LYP.xyz]

14       0.000000000      0.000000000      1.201811000
14       0.000000000      0.000000000     -1.201811000
6       -1.076947000      1.418483000      1.852855000
6       -0.883777000      2.734869000      1.406120000
6       -1.656022000      3.784014000      1.890549000
6       -2.646243000      3.542228000      2.837111000
6       -2.854992000      2.247066000      3.294779000
6       -2.078607000      1.200084000      2.807407000
1       -0.121056000      2.949687000      0.667190000
1       -1.485289000      4.790128000      1.527334000
1       -3.250125000      4.358247000      3.214596000
1       -3.622573000      2.049044000      4.033118000
1       -2.258609000      0.198722000      3.177927000
6        1.766916000      0.223422000      1.852855000
6       -0.689969000     -1.641905000      1.852855000
6       -1.926578000     -2.132807000      1.406120000
6        0.000000000     -2.400168000      2.807407000
6       -2.449041000     -3.326165000      1.890549000
6       -1.744538000     -4.062828000      2.837111000
6       -0.518521000     -3.596029000      3.294779000
1        0.957206000     -2.055374000      3.177927000
1       -2.493976000     -1.579682000      0.667190000
1       -3.405728000     -3.681362000      1.527334000
1       -2.149290000     -4.993815000      3.214596000
1        0.036762000     -4.161762000      4.033118000
6        2.810354000     -0.602061000      1.406120000
6        2.078607000      1.200084000      2.807407000
6        3.373512000      1.348962000      3.294779000
6        4.390781000      0.520600000      2.837111000
6        4.105064000     -0.457850000      1.890549000
1        2.615032000     -1.370006000      0.667190000
1        1.301403000      1.856651000      3.177927000
1        3.585810000      2.112718000      4.033118000
1        5.399415000      0.635567000      3.214596000
1        4.891017000     -1.108766000      1.527334000
6        0.689969000      1.641905000     -1.852855000
6       -1.766916000     -0.223422000     -1.852855000
6        1.076947000     -1.418483000     -1.852855000
6        2.078607000     -1.200084000     -2.807407000
6        2.854992000     -2.247066000     -3.294779000
6        0.883777000     -2.734869000     -1.406120000
6        1.656022000     -3.784014000     -1.890549000
6        2.646243000     -3.542228000     -2.837111000
1        2.258609000     -0.198722000     -3.177927000
1        3.250125000     -4.358247000     -3.214596000
1        3.622573000     -2.049044000     -4.033118000
1        0.121056000     -2.949687000     -0.667190000
1        1.485289000     -4.790128000     -1.527334000
6        0.000000000      2.400168000     -2.807407000
6        1.926578000      2.132807000     -1.406120000
6        2.449041000      3.326165000     -1.890549000
6        1.744538000      4.062828000     -2.837111000
6        0.518521000      3.596029000     -3.294779000
1       -0.036762000      4.161762000     -4.033118000
1       -0.957206000      2.055374000     -3.177927000
1        2.493976000      1.579682000     -0.667190000
1        3.405728000      3.681362000     -1.527334000
1        2.149290000      4.993815000     -3.214596000
6       -2.810354000      0.602061000     -1.406120000
6       -2.078607000     -1.200084000     -2.807407000
6       -3.373512000     -1.348962000     -3.294779000
6       -4.105064000      0.457850000     -1.890549000
6       -4.390781000     -0.520600000     -2.837111000
1       -5.399415000     -0.635567000     -3.214596000
1       -3.585810000     -2.112718000     -4.033118000
1       -2.615032000      1.370006000     -0.667190000
1       -4.891017000      1.108766000     -1.527334000
1       -1.301403000     -1.856651000     -3.177927000
