# Supplementary material for: Hexaphenylditetrels – When Longer Bonds Provide Higher Stability
Source: Chemistry. 2021 Aug 6;27(55):13699–702. doi: 10.1002/chem.202102271 (PMC8518818; doi:10.1002/chem.202102271)
Supplement: Supplementary file 2 — Supporting Information [file CHEM-27-13699-s001.zip › xyz/Hexaphenylditetrels/Hexaphenyldisilane/M062X.xyz]

14       0.000000000      0.000000000      1.178840000
14       0.000000000      0.000000000     -1.178840000
6        0.729619000      1.645275000      1.760687000
6        2.007199000      2.039528000      1.320879000
6        2.532404000      3.283435000      1.666224000
6        1.787629000      4.161188000      2.455475000
6        0.522570000      3.785700000      2.903335000
6        0.000000000      2.538159000      2.558865000
1        2.599978000      1.369049000      0.691063000
1        3.523967000      3.570354000      1.312941000
1        2.195400000      5.137542000      2.721750000
1       -0.062066000      4.466705000      3.523805000
1       -0.994465000      2.257548000      2.913738000
6        1.060041000     -1.454506000      1.760687000
6       -1.789660000     -0.190769000      1.760687000
6       -2.769882000      0.718522000      1.320879000
6       -2.198110000     -1.269079000      2.558865000
6       -4.109740000      0.551409000      1.666224000
6       -4.497509000     -0.532462000      2.455475000
6       -3.539797000     -1.440291000      2.903335000
1       -1.457862000     -1.990005000      2.913738000
1       -2.485620000      1.567123000      0.691063000
1       -4.854001000      1.266668000      1.312941000
1       -5.546942000     -0.667499000      2.721750000
1       -3.837247000     -2.287103000      3.523805000
6        0.762683000     -2.758049000      1.320879000
6        2.198110000     -1.269079000      2.558865000
6        3.017227000     -2.345409000      2.903335000
6        2.709881000     -3.628726000      2.455475000
6        1.577336000     -3.834844000      1.666224000
1       -0.114358000     -2.936172000      0.691063000
1        2.452326000     -0.267542000      2.913738000
1        3.899313000     -2.179602000      3.523805000
1        3.351542000     -4.470043000      2.721750000
1        1.330034000     -4.837022000      1.312941000
6        1.789660000      0.190769000     -1.760687000
6       -1.060041000      1.454506000     -1.760687000
6       -0.729619000     -1.645275000     -1.760687000
6        0.000000000     -2.538159000     -2.558865000
6       -0.522570000     -3.785700000     -2.903335000
6       -2.007199000     -2.039528000     -1.320879000
6       -2.532404000     -3.283435000     -1.666224000
6       -1.787629000     -4.161188000     -2.455475000
1        0.994465000     -2.257548000     -2.913738000
1       -2.195400000     -5.137542000     -2.721750000
1        0.062066000     -4.466705000     -3.523805000
1       -2.599978000     -1.369049000     -0.691063000
1       -3.523967000     -3.570354000     -1.312941000
6        2.198110000      1.269079000     -2.558865000
6        2.769882000     -0.718522000     -1.320879000
6        4.109740000     -0.551409000     -1.666224000
6        4.497509000      0.532462000     -2.455475000
6        3.539797000      1.440291000     -2.903335000
1        3.837247000      2.287103000     -3.523805000
1        1.457862000      1.990005000     -2.913738000
1        2.485620000     -1.567123000     -0.691063000
1        4.854001000     -1.266668000     -1.312941000
1        5.546942000      0.667499000     -2.721750000
6       -0.762683000      2.758049000     -1.320879000
6       -2.198110000      1.269079000     -2.558865000
6       -3.017227000      2.345409000     -2.903335000
6       -1.577336000      3.834844000     -1.666224000
6       -2.709881000      3.628726000     -2.455475000
1       -3.351542000      4.470043000     -2.721750000
1       -3.899313000      2.179602000     -3.523805000
1        0.114358000      2.936172000     -0.691063000
1       -1.330034000      4.837022000     -1.312941000
1       -2.452326000      0.267542000     -2.913738000
