# Supplementary material for: Hexaphenylditetrels – When Longer Bonds Provide Higher Stability
Source: Chemistry. 2021 Aug 6;27(55):13699–702. doi: 10.1002/chem.202102271 (PMC8518818; doi:10.1002/chem.202102271)
Supplement: Supplementary file 2 — Supporting Information [file CHEM-27-13699-s001.zip › xyz/Hexaphenylditetrels/Hexaphenyldistannane/B3LYP-D3BJ.xyz]

50       0.000000000      0.000000000      1.381229000
50       0.000000000      0.000000000     -1.381229000
6       -1.293875000      1.562364000      2.091712000
6       -1.196326000      2.847202000      1.550819000
6       -2.051999000      3.860009000      1.969877000
6       -3.020004000      3.598397000      2.933503000
6       -3.129213000      2.323137000      3.475611000
6       -2.271244000      1.311303000      3.055601000
1       -0.453889000      3.066321000      0.791394000
1       -1.965281000      4.850999000      1.541918000
1       -3.688444000      4.385488000      3.258689000
1       -3.883597000      2.114966000      4.224277000
1       -2.371873000      0.319589000      3.481115000
6        1.999984000      0.339347000      2.091712000
6       -0.706109000     -1.901710000      2.091712000
6       -1.867587000     -2.459650000      1.550819000
6        0.000000000     -2.622606000      3.055601000
6       -2.316866000     -3.707088000      1.969877000
6       -1.606301000     -4.414598000      2.933503000
6       -0.447289000     -3.871547000      3.475611000
1        0.909164000     -2.213897000      3.481115000
1       -2.428567000     -1.926240000      0.791394000
1       -3.218448000     -4.127482000      1.541918000
1       -1.953722000     -5.387030000      3.258689000
1        0.110184000     -4.420777000      4.224277000
6        3.063913000     -0.387552000      1.550819000
6        2.271244000      1.311303000      3.055601000
6        3.576502000      1.548410000      3.475611000
6        4.626305000      0.816201000      2.933503000
6        4.368866000     -0.152921000      1.969877000
1        2.882456000     -1.140081000      0.791394000
1        1.462709000      1.894308000      3.481115000
1        3.773413000      2.305811000      4.224277000
1        5.642166000      1.001543000      3.258689000
1        5.183729000     -0.723516000      1.541918000
6        0.706109000      1.901710000     -2.091712000
6       -1.999984000     -0.339347000     -2.091712000
6        1.293875000     -1.562364000     -2.091712000
6        2.271244000     -1.311303000     -3.055601000
6        3.129213000     -2.323137000     -3.475611000
6        1.196326000     -2.847202000     -1.550819000
6        2.051999000     -3.860009000     -1.969877000
6        3.020004000     -3.598397000     -2.933503000
1        2.371873000     -0.319589000     -3.481115000
1        3.688444000     -4.385488000     -3.258689000
1        3.883597000     -2.114966000     -4.224277000
1        0.453889000     -3.066321000     -0.791394000
1        1.965281000     -4.850999000     -1.541918000
6        0.000000000      2.622606000     -3.055601000
6        1.867587000      2.459650000     -1.550819000
6        2.316866000      3.707088000     -1.969877000
6        1.606301000      4.414598000     -2.933503000
6        0.447289000      3.871547000     -3.475611000
1       -0.110184000      4.420777000     -4.224277000
1       -0.909164000      2.213897000     -3.481115000
1        2.428567000      1.926240000     -0.791394000
1        3.218448000      4.127482000     -1.541918000
1        1.953722000      5.387030000     -3.258689000
6       -3.063913000      0.387552000     -1.550819000
6       -2.271244000     -1.311303000     -3.055601000
6       -3.576502000     -1.548410000     -3.475611000
6       -4.368866000      0.152921000     -1.969877000
6       -4.626305000     -0.816201000     -2.933503000
1       -5.642166000     -1.001543000     -3.258689000
1       -3.773413000     -2.305811000     -4.224277000
1       -2.882456000      1.140081000     -0.791394000
1       -5.183729000      0.723516000     -1.541918000
1       -1.462709000     -1.894308000     -3.481115000
