# Supplementary material for: Hexaphenylditetrels – When Longer Bonds Provide Higher Stability
Source: Chemistry. 2021 Aug 6;27(55):13699–702. doi: 10.1002/chem.202102271 (PMC8518818; doi:10.1002/chem.202102271)
Supplement: Supplementary file 2 — Supporting Information [file CHEM-27-13699-s001.zip › xyz/Hexaphenylditetrels/Hexaphenyldistannane/B3LYP.xyz]

50       0.000000000      0.000000000      1.415724000
50       0.000000000      0.000000000     -1.415724000
6       -1.282793000      1.566197000      2.197250000
6       -1.185582000      2.878819000      1.724359000
6       -2.004555000      3.883442000      2.231143000
6       -2.938087000      3.589227000      3.218972000
6       -3.048281000      2.288561000      3.696792000
6       -2.226835000      1.285664000      3.188728000
1       -0.467911000      3.132583000      0.951963000
1       -1.913894000      4.894506000      1.852730000
1       -3.576985000      4.369804000      3.613227000
1       -3.774012000      2.052233000      4.465738000
1       -2.330138000      0.277440000      3.573135000
6        1.997762000      0.327833000      2.197250000
6       -0.714970000     -1.894029000      2.197250000
6       -1.900339000     -2.466154000      1.724359000
6        0.000000000     -2.571327000      3.188728000
6       -2.360882000     -3.677717000      2.231143000
6       -1.639319000     -4.339071000      3.218972000
6       -0.457812000     -3.784169000      3.696792000
1        0.924799000     -2.156679000      3.573135000
1       -2.478941000     -1.971514000      0.951963000
1       -3.281820000     -4.104733000      1.852730000
1       -1.995869000     -5.282662000      3.613227000
1        0.109720000     -4.294507000      4.465738000
6        3.085922000     -0.412665000      1.724359000
6        2.226835000      1.285664000      3.188728000
6        3.506093000      1.495608000      3.696792000
6        4.577406000      0.749844000      3.218972000
6        4.365437000     -0.205726000      2.231143000
1        2.946852000     -1.161069000      0.951963000
1        1.405339000      1.879238000      3.573135000
1        3.664292000      2.242274000      4.465738000
1        5.572854000      0.912858000      3.613227000
1        5.195713000     -0.789773000      1.852730000
6        0.714970000      1.894029000     -2.197250000
6       -1.997762000     -0.327833000     -2.197250000
6        1.282793000     -1.566197000     -2.197250000
6        2.226835000     -1.285664000     -3.188728000
6        3.048281000     -2.288561000     -3.696792000
6        1.185582000     -2.878819000     -1.724359000
6        2.004555000     -3.883442000     -2.231143000
6        2.938087000     -3.589227000     -3.218972000
1        2.330138000     -0.277440000     -3.573135000
1        3.576985000     -4.369804000     -3.613227000
1        3.774012000     -2.052233000     -4.465738000
1        0.467911000     -3.132583000     -0.951963000
1        1.913894000     -4.894506000     -1.852730000
6        0.000000000      2.571327000     -3.188728000
6        1.900339000      2.466154000     -1.724359000
6        2.360882000      3.677717000     -2.231143000
6        1.639319000      4.339071000     -3.218972000
6        0.457812000      3.784169000     -3.696792000
1       -0.109720000      4.294507000     -4.465738000
1       -0.924799000      2.156679000     -3.573135000
1        2.478941000      1.971514000     -0.951963000
1        3.281820000      4.104733000     -1.852730000
1        1.995869000      5.282662000     -3.613227000
6       -3.085922000      0.412665000     -1.724359000
6       -2.226835000     -1.285664000     -3.188728000
6       -3.506093000     -1.495608000     -3.696792000
6       -4.365437000      0.205726000     -2.231143000
6       -4.577406000     -0.749844000     -3.218972000
1       -5.572854000     -0.912858000     -3.613227000
1       -3.664292000     -2.242274000     -4.465738000
1       -2.946852000      1.161069000     -0.951963000
1       -5.195713000      0.789773000     -1.852730000
1       -1.405339000     -1.879238000     -3.573135000
