# Supplementary material for: Hexaphenylditetrels – When Longer Bonds Provide Higher Stability
Source: Chemistry. 2021 Aug 6;27(55):13699–702. doi: 10.1002/chem.202102271 (PMC8518818; doi:10.1002/chem.202102271)
Supplement: Supplementary file 2 — Supporting Information [file CHEM-27-13699-s001.zip › xyz/Hexaphenylditetrels/Hexaphenyldistannane/M062X.xyz]

50       0.000000000      0.000000000      1.400937000
50       0.000000000      0.000000000     -1.400937000
6       -1.274119000      1.578772000      2.114362000
6       -1.111918000      2.887621000      1.631917000
6       -1.945606000      3.918432000      2.066382000
6       -2.960119000      3.653460000      2.986077000
6       -3.138211000      2.357909000      3.469370000
6       -2.301350000      1.328685000      3.035299000
1       -0.326668000      3.115645000      0.903475000
1       -1.804707000      4.930161000      1.682682000
1       -3.614182000      4.458228000      3.325051000
1       -3.932605000      2.146868000      4.187165000
1       -2.455732000      0.317172000      3.421745000
6        2.004316000      0.314033000      2.114362000
6       -0.730197000     -1.892805000      2.114362000
6       -1.944794000     -2.406760000      1.631917000
6        0.000000000     -2.657370000      3.035299000
6       -2.420659000     -3.644160000      2.066382000
6       -1.683930000     -4.390268000      2.986077000
6       -0.472904000     -3.896725000      3.469370000
1        0.953187000     -2.285312000      3.421745000
1       -2.534894000     -1.840725000      0.903475000
1       -3.367291000     -4.028003000      1.682682000
1       -2.053848000     -5.359087000      3.325051000
1        0.107060000     -4.479170000      4.187165000
6        3.056712000     -0.480861000      1.631917000
6        2.301350000      1.328685000      3.035299000
6        3.611115000      1.538816000      3.469370000
6        4.644049000      0.736808000      2.986077000
6        4.366265000     -0.274272000      2.066382000
1        2.861562000     -1.274920000      0.903475000
1        1.502545000      1.968140000      3.421745000
1        3.825545000      2.332302000      4.187165000
1        5.668030000      0.900859000      3.325051000
1        5.171998000     -0.902158000      1.682682000
6        0.730197000      1.892805000     -2.114362000
6       -2.004316000     -0.314033000     -2.114362000
6        1.274119000     -1.578772000     -2.114362000
6        2.301350000     -1.328685000     -3.035299000
6        3.138211000     -2.357909000     -3.469370000
6        1.111918000     -2.887621000     -1.631917000
6        1.945606000     -3.918432000     -2.066382000
6        2.960119000     -3.653460000     -2.986077000
1        2.455732000     -0.317172000     -3.421745000
1        3.614182000     -4.458228000     -3.325051000
1        3.932605000     -2.146868000     -4.187165000
1        0.326668000     -3.115645000     -0.903475000
1        1.804707000     -4.930161000     -1.682682000
6        0.000000000      2.657370000     -3.035299000
6        1.944794000      2.406760000     -1.631917000
6        2.420659000      3.644160000     -2.066382000
6        1.683930000      4.390268000     -2.986077000
6        0.472904000      3.896725000     -3.469370000
1       -0.107060000      4.479170000     -4.187165000
1       -0.953187000      2.285312000     -3.421745000
1        2.534894000      1.840725000     -0.903475000
1        3.367291000      4.028003000     -1.682682000
1        2.053848000      5.359087000     -3.325051000
6       -3.056712000      0.480861000     -1.631917000
6       -2.301350000     -1.328685000     -3.035299000
6       -3.611115000     -1.538816000     -3.469370000
6       -4.366265000      0.274272000     -2.066382000
6       -4.644049000     -0.736808000     -2.986077000
1       -5.668030000     -0.900859000     -3.325051000
1       -3.825545000     -2.332302000     -4.187165000
1       -2.861562000      1.274920000     -0.903475000
1       -5.171998000      0.902158000     -1.682682000
1       -1.502545000     -1.968140000     -3.421745000
