# Supplementary material for: Hexaphenylditetrels – When Longer Bonds Provide Higher Stability
Source: Chemistry. 2021 Aug 6;27(55):13699–702. doi: 10.1002/chem.202102271 (PMC8518818; doi:10.1002/chem.202102271)
Supplement: Supplementary file 2 — Supporting Information [file CHEM-27-13699-s001.zip › xyz/Hexaphenylditetrels/Hexaphenylethane/B3LYP-D3BJ.xyz]

6        0.000000000      0.000000000      0.850910000
6        0.000000000      0.000000000     -0.850910000
6        0.417790000     -1.391102000      1.405156000
6       -0.367795000     -2.076884000      2.332739000
6        0.000000000     -3.323810000      2.829820000
6        1.181232000     -3.923035000      2.425174000
6        2.006549000     -3.234241000      1.544121000
6        1.638252000     -1.989334000      1.058572000
1       -1.291466000     -1.649354000      2.683555000
1       -0.650041000     -3.820838000      3.538661000
1        1.465656000     -4.896966000      2.801980000
6        0.995835000      1.057368000      1.405156000
6        1.982531000      0.719922000      2.332739000
6        0.903688000      2.413435000      1.058572000
6        1.797660000      3.354843000      1.544121000
6        2.878504000      1.661905000      2.829820000
6        2.806832000      2.984494000      2.425174000
1        3.508069000      3.717778000      2.801980000
1        1.695293000      4.386699000      1.233128000
1        2.074116000     -0.293765000      2.683555000
1        3.633963000      1.347467000      3.538661000
1        0.123883000      2.755003000      0.403690000
6       -1.413625000      0.333735000      1.405156000
6       -2.541940000     -0.424101000      1.058572000
6       -1.614737000      1.356961000      2.332739000
6       -2.878504000      1.661905000      2.829820000
6       -3.804209000     -0.120602000      1.544121000
6       -3.988064000      0.938541000      2.425174000
1       -2.447844000     -1.270216000      0.403690000
1       -4.646639000     -0.725183000      1.233128000
1       -0.782650000      1.943120000      2.683555000
1       -4.973725000      1.179188000      2.801980000
1       -2.983922000      2.473371000      3.538661000
6        1.413625000     -0.333735000     -1.405156000
6        2.541940000      0.424101000     -1.058572000
6        3.804209000      0.120602000     -1.544121000
6        3.988064000     -0.938541000     -2.425174000
6        2.878504000     -1.661905000     -2.829820000
6        1.614737000     -1.356961000     -2.332739000
1        0.782650000     -1.943120000     -2.683555000
1        4.973725000     -1.179188000     -2.801980000
1        2.983922000     -2.473371000     -3.538661000
1        2.447844000      1.270216000     -0.403690000
1        4.646639000      0.725183000     -1.233128000
6       -0.995835000     -1.057368000     -1.405156000
6       -0.903688000     -2.413435000     -1.058572000
6       -1.797660000     -3.354843000     -1.544121000
6       -2.806832000     -2.984494000     -2.425174000
6       -2.878504000     -1.661905000     -2.829820000
6       -1.982531000     -0.719922000     -2.332739000
1       -0.123883000     -2.755003000     -0.403690000
1       -1.695293000     -4.386699000     -1.233128000
1       -3.508069000     -3.717778000     -2.801980000
1       -3.633963000     -1.347467000     -3.538661000
1       -2.074116000      0.293765000     -2.683555000
6       -0.417790000      1.391102000     -1.405156000
6       -1.638252000      1.989334000     -1.058572000
6        0.367795000      2.076884000     -2.332739000
6        0.000000000      3.323810000     -2.829820000
6       -2.006549000      3.234241000     -1.544121000
6       -1.181232000      3.923035000     -2.425174000
1       -2.951346000      3.661516000     -1.233128000
1       -1.465656000      4.896966000     -2.801980000
1       -2.323962000      1.484787000     -0.403690000
1        1.291466000      1.649354000     -2.683555000
1        0.650041000      3.820838000     -3.538661000
1        2.323962000     -1.484787000      0.403690000
1        2.951346000     -3.661516000      1.233128000
