# Supplementary material for: Hexaphenylditetrels – When Longer Bonds Provide Higher Stability
Source: Chemistry. 2021 Aug 6;27(55):13699–702. doi: 10.1002/chem.202102271 (PMC8518818; doi:10.1002/chem.202102271)
Supplement: Supplementary file 2 — Supporting Information [file CHEM-27-13699-s001.zip › xyz/Hexaphenylditetrels/Hexaphenylethane/B3LYP.xyz]

6        0.000000000      0.000000000      0.865610000
6        0.000000000      0.000000000     -0.865610000
6        0.402180000     -1.401714000      1.437772000
6       -0.371898000     -2.051607000      2.404803000
6        0.000000000     -3.278539000      2.949436000
6        1.172916000     -3.900367000      2.553704000
6        1.980923000     -3.256817000      1.623834000
6        1.608683000     -2.030653000      1.090498000
1       -1.288244000     -1.608742000      2.757673000
1       -0.640539000     -3.740613000      3.690572000
1        1.462018000     -4.856891000      2.970597000
6        1.012830000      1.049155000      1.437772000
6        1.962693000      0.703730000      2.404803000
6        0.954256000      2.408487000      1.090498000
6        1.830024000      3.343938000      1.623834000
6        2.839298000      1.639270000      2.949436000
6        2.791359000      2.965959000      2.553704000
1        3.475182000      3.694590000      2.970597000
1        1.748723000      4.378069000      1.312338000
1        2.037333000     -0.311281000      2.757673000
1        3.559735000      1.315584000      3.690572000
1        0.210411000      2.760454000      0.398261000
6       -1.415009000      0.352559000      1.437772000
6       -2.562939000     -0.377834000      1.090498000
6       -1.590795000      1.347877000      2.404803000
6       -2.839298000      1.639270000      2.949436000
6       -3.810947000     -0.087121000      1.623834000
6       -3.964275000      0.934408000      2.553704000
1       -2.495828000     -1.198006000      0.398261000
1       -4.665881000     -0.674596000      1.312338000
1       -0.749089000      1.920023000      2.757673000
1       -4.937200000      1.162301000      2.970597000
1       -2.919196000      2.425029000      3.690572000
6        1.415009000     -0.352559000     -1.437772000
6        2.562939000      0.377834000     -1.090498000
6        3.810947000      0.087121000     -1.623834000
6        3.964275000     -0.934408000     -2.553704000
6        2.839298000     -1.639270000     -2.949436000
6        1.590795000     -1.347877000     -2.404803000
1        0.749089000     -1.920023000     -2.757673000
1        4.937200000     -1.162301000     -2.970597000
1        2.919196000     -2.425029000     -3.690572000
1        2.495828000      1.198006000     -0.398261000
1        4.665881000      0.674596000     -1.312338000
6       -1.012830000     -1.049155000     -1.437772000
6       -0.954256000     -2.408487000     -1.090498000
6       -1.830024000     -3.343938000     -1.623834000
6       -2.791359000     -2.965959000     -2.553704000
6       -2.839298000     -1.639270000     -2.949436000
6       -1.962693000     -0.703730000     -2.404803000
1       -0.210411000     -2.760454000     -0.398261000
1       -1.748723000     -4.378069000     -1.312338000
1       -3.475182000     -3.694590000     -2.970597000
1       -3.559735000     -1.315584000     -3.690572000
1       -2.037333000      0.311281000     -2.757673000
6       -0.402180000      1.401714000     -1.437772000
6       -1.608683000      2.030653000     -1.090498000
6        0.371898000      2.051607000     -2.404803000
6        0.000000000      3.278539000     -2.949436000
6       -1.980923000      3.256817000     -1.623834000
6       -1.172916000      3.900367000     -2.553704000
1       -2.917157000      3.703473000     -1.312338000
1       -1.462018000      4.856891000     -2.970597000
1       -2.285418000      1.562448000     -0.398261000
1        1.288244000      1.608742000     -2.757673000
1        0.640539000      3.740613000     -3.690572000
1        2.285418000     -1.562448000      0.398261000
1        2.917157000     -3.703473000      1.312338000
