# Supplementary material for: Hexaphenylditetrels – When Longer Bonds Provide Higher Stability
Source: Chemistry. 2021 Aug 6;27(55):13699–702. doi: 10.1002/chem.202102271 (PMC8518818; doi:10.1002/chem.202102271)
Supplement: Supplementary file 2 — Supporting Information [file CHEM-27-13699-s001.zip › xyz/Hexaphenylditetrels/Hexaphenylethane/M062X.xyz]

6        0.000000000      0.000000000      0.846011000
6        0.000000000      0.000000000     -0.846011000
6        0.426116000     -1.392461000      1.401184000
6       -0.368124000     -2.102073000      2.311264000
6        0.000000000     -3.364249000      2.785778000
6        1.189709000     -3.954331000      2.380275000
6        2.029861000     -3.237677000      1.527832000
6        1.662827000     -1.979333000      1.062383000
1       -1.302019000     -1.681916000      2.673800000
1       -0.661726000     -3.880755000      3.482434000
1        1.473434000     -4.944046000      2.740078000
6        0.992848000      1.065258000      1.401184000
6        2.004511000      0.732232000      2.311264000
6        0.882740000      2.429717000      1.062383000
6        1.788980000      3.376749000      1.527832000
6        2.913525000      1.682125000      2.785778000
6        2.829697000      3.007483000      2.380275000
1        3.544953000      3.748054000      2.740078000
1        1.669439000      4.417227000      1.222614000
1        2.107591000     -0.286624000      2.673800000
1        3.691695000      1.367305000      3.482434000
1        0.070015000      2.779676000      0.433825000
6       -1.418965000      0.327203000      1.401184000
6       -2.545566000     -0.450384000      1.062383000
6       -1.636387000      1.369841000      2.311264000
6       -2.913525000      1.682125000      2.785778000
6       -3.818840000     -0.139073000      1.527832000
6       -4.019405000      0.946848000      2.380275000
1       -2.442278000     -1.329203000      0.433825000
1       -4.660151000     -0.762837000      1.222614000
1       -0.805572000      1.968540000      2.673800000
1       -5.018387000      1.195992000      2.740078000
1       -3.029969000      2.513449000      3.482434000
6        1.418965000     -0.327203000     -1.401184000
6        2.545566000      0.450384000     -1.062383000
6        3.818840000      0.139073000     -1.527832000
6        4.019405000     -0.946848000     -2.380275000
6        2.913525000     -1.682125000     -2.785778000
6        1.636387000     -1.369841000     -2.311264000
1        0.805572000     -1.968540000     -2.673800000
1        5.018387000     -1.195992000     -2.740078000
1        3.029969000     -2.513449000     -3.482434000
1        2.442278000      1.329203000     -0.433825000
1        4.660151000      0.762837000     -1.222614000
6       -0.992848000     -1.065258000     -1.401184000
6       -0.882740000     -2.429717000     -1.062383000
6       -1.788980000     -3.376749000     -1.527832000
6       -2.829697000     -3.007483000     -2.380275000
6       -2.913525000     -1.682125000     -2.785778000
6       -2.004511000     -0.732232000     -2.311264000
1       -0.070015000     -2.779676000     -0.433825000
1       -1.669439000     -4.417227000     -1.222614000
1       -3.544953000     -3.748054000     -2.740078000
1       -3.691695000     -1.367305000     -3.482434000
1       -2.107591000      0.286624000     -2.673800000
6       -0.426116000      1.392461000     -1.401184000
6       -1.662827000      1.979333000     -1.062383000
6        0.368124000      2.102073000     -2.311264000
6        0.000000000      3.364249000     -2.785778000
6       -2.029861000      3.237677000     -1.527832000
6       -1.189709000      3.954331000     -2.380275000
1       -2.990711000      3.654390000     -1.222614000
1       -1.473434000      4.944046000     -2.740078000
1       -2.372263000      1.450473000     -0.433825000
1        1.302019000      1.681916000     -2.673800000
1        0.661726000      3.880755000     -3.482434000
1        2.372263000     -1.450473000      0.433825000
1        2.990711000     -3.654390000      1.222614000
