# Supplementary material for: Hexaphenylditetrels – When Longer Bonds Provide Higher Stability
Source: Chemistry. 2021 Aug 6;27(55):13699–702. doi: 10.1002/chem.202102271 (PMC8518818; doi:10.1002/chem.202102271)
Supplement: Supplementary file 2 — Supporting Information [file CHEM-27-13699-s001.zip › xyz/Hexaphenylditetrels/Triphenyl(triphenylmethyl)silane/B3LYP-D3BJ.xyz]

6        0.000000000      0.000000000     -1.189503000
14       0.000000000      0.000000000      0.789482000
6       -0.819108000      1.213897000     -1.654603000
6       -1.899505000      1.096680000     -2.528885000
6       -2.644836000      2.206978000     -2.913338000
6       -2.322506000      3.470529000     -2.441319000
6       -1.227336000      3.612020000     -1.596349000
6       -0.487348000      2.502831000     -1.216424000
1       -2.175368000      0.129009000     -2.917508000
1       -3.481468000      2.075203000     -3.587782000
1       -2.906307000      4.333426000     -2.734353000
6        1.460819000      0.102420000     -1.654603000
6        1.899505000      1.096680000     -2.528885000
6        2.411189000     -0.829360000     -1.216424000
6        3.741769000     -0.743106000     -1.596349000
6        3.233717000      1.187006000     -2.913338000
6        4.166819000      0.276084000     -2.441319000
1        5.206011000      0.350223000     -2.734353000
1        4.447436000     -1.476132000     -1.226650000
1        1.199409000      1.819419000     -2.917508000
1        3.537912000      1.977439000     -3.587782000
1        2.110650000     -1.636981000     -0.568520000
6       -0.641711000     -1.316317000     -1.654603000
6       -1.923841000     -1.673471000     -1.216424000
6        0.000000000     -2.193360000     -2.528885000
6       -0.588881000     -3.393984000     -2.913338000
6       -2.514434000     -2.868914000     -1.596349000
6       -1.844314000     -3.746614000     -2.441319000
1       -2.472992000     -1.009386000     -0.568520000
1       -3.502086000     -3.113527000     -1.226650000
1        0.975959000     -1.948429000     -2.917508000
1       -2.299704000     -4.683649000     -2.734353000
1       -0.056444000     -4.052641000     -3.587782000
6        0.968821000      1.466188000      1.473094000
6        2.300799000      1.729327000      1.121134000
6        2.984914000      2.814819000      1.651537000
6        2.357317000      3.664339000      2.555939000
6        1.043632000      3.414162000      2.929843000
6        0.361333000      2.327525000      2.394371000
1       -0.662474000      2.153272000      2.695864000
1        2.890220000      4.511949000      2.968013000
1        0.546524000      4.064887000      3.638346000
1        2.813800000      1.087079000      0.420675000
1        4.010728000      2.996878000      1.356665000
6       -1.754167000      0.105929000      1.473094000
6       -2.648041000      1.127887000      1.121134000
6       -3.930162000      1.177602000      1.651537000
6       -4.352069000      0.209327000      2.555939000
6       -3.478567000     -0.803269000      2.929843000
6       -2.196362000     -0.850839000      2.394371000
1       -2.348338000      1.893283000      0.420675000
1       -4.600736000      1.974953000      1.356665000
1       -5.352573000      0.247029000      2.968013000
1       -3.793557000     -1.559140000      3.638346000
1       -1.533551000     -1.650356000      2.695864000
6        0.785346000     -1.572117000      1.473094000
6        0.347242000     -2.857214000      1.121134000
6        1.835029000     -1.476686000      2.394371000
6        2.434935000     -2.610893000      2.929843000
6        0.945248000     -3.992421000      1.651537000
6        1.994752000     -3.873666000      2.555939000
1        0.590008000     -4.971831000      1.356665000
1        2.462353000     -4.758979000      2.968013000
1       -0.465462000     -2.980362000      0.420675000
1        2.196025000     -0.502916000      2.695864000
1        3.247034000     -2.505747000      3.638346000
1        0.362342000      2.646367000     -0.568520000
1       -0.945350000      4.589659000     -1.226650000
