# Supplementary material for: Hexaphenylditetrels – When Longer Bonds Provide Higher Stability
Source: Chemistry. 2021 Aug 6;27(55):13699–702. doi: 10.1002/chem.202102271 (PMC8518818; doi:10.1002/chem.202102271)
Supplement: Supplementary file 2 — Supporting Information [file CHEM-27-13699-s001.zip › xyz/Hexaphenylditetrels/Triphenyl(triphenylmethyl)silane/B3LYP.xyz]

6        0.000000000      0.000000000     -1.200003000
14       0.000000000      0.000000000      0.811239000
6       -0.832746000      1.206513000     -1.697200000
6       -1.857626000      1.072501000     -2.638261000
6       -2.578208000      2.173336000     -3.093946000
6       -2.291382000      3.447638000     -2.627244000
6       -1.260480000      3.606917000     -1.707947000
6       -0.543712000      2.506542000     -1.257604000
1       -2.106425000      0.099157000     -3.032434000
1       -3.366181000      2.024736000     -3.822125000
1       -2.853550000      4.303620000     -2.978655000
6        1.461244000      0.117922000     -1.697200000
6        1.857626000      1.072501000     -2.638261000
6        2.442585000     -0.782403000     -1.257604000
6        3.753921000     -0.711851000     -1.707947000
6        3.171268000      1.146126000     -3.093946000
6        4.131433000      0.260576000     -2.627244000
1        5.153819000      0.319437000     -2.978655000
1        4.480933000     -1.424159000     -1.337598000
1        1.139085000      1.774639000     -3.032434000
1        3.436563000      1.902830000     -3.822125000
1        2.181760000     -1.562160000     -0.558196000
6       -0.628498000     -1.324435000     -1.697200000
6       -1.898873000     -1.724139000     -1.257604000
6        0.000000000     -2.145002000     -2.638261000
6       -0.593060000     -3.319461000     -3.093946000
6       -2.493442000     -2.895066000     -1.707947000
6       -1.840051000     -3.708215000     -2.627244000
1       -2.443751000     -1.108380000     -0.558196000
1       -3.473824000     -3.168522000     -1.337598000
1        0.967340000     -1.873796000     -3.032434000
1       -2.300269000     -4.623057000     -2.978655000
1       -0.070382000     -3.927566000     -3.822125000
6        0.949587000      1.486933000      1.528561000
6        2.274925000      1.793355000      1.179020000
6        2.953155000      2.856854000      1.762760000
6        2.327810000      3.645641000      2.722046000
6        1.021070000      3.357515000      3.093098000
6        0.345326000      2.293266000      2.503975000
1       -0.671746000      2.092791000      2.813059000
1        2.855951000      4.474494000      3.177184000
1        0.522666000      3.959979000      3.842831000
1        2.792733000      1.198713000      0.439518000
1        3.973754000      3.067370000      1.467091000
6       -1.762515000      0.078900000      1.528561000
6       -2.690554000      1.073465000      1.179020000
6       -3.950686000      1.129080000      1.762760000
6       -4.321123000      0.193123000      2.722046000
6       -3.418228000     -0.794485000      3.093098000
6       -2.158690000     -0.847572000      2.503975000
1       -2.434483000      1.819221000      0.439518000
1       -4.643297000      1.907687000      1.467091000
1       -5.303002000      0.236079000      3.177184000
1       -3.690775000     -1.527347000      3.842831000
1       -1.476537000     -1.628144000      2.813059000
6        0.812929000     -1.565833000      1.528561000
6        0.415629000     -2.866820000      1.179020000
6        1.813364000     -1.445694000      2.503975000
6        2.397158000     -2.563030000      3.093098000
6        0.997531000     -3.985934000      1.762760000
6        1.993312000     -3.838763000      2.722046000
1        0.669543000     -4.975057000      1.467091000
1        2.447050000     -4.710574000      3.177184000
1       -0.358250000     -3.017934000      0.439518000
1        2.148283000     -0.464647000      2.813059000
1        3.168109000     -2.432632000      3.842831000
1        0.261990000      2.670540000     -0.558196000
1       -1.007109000      4.592681000     -1.337598000
