# Supplementary material for: Hexaphenylditetrels – When Longer Bonds Provide Higher Stability
Source: Chemistry. 2021 Aug 6;27(55):13699–702. doi: 10.1002/chem.202102271 (PMC8518818; doi:10.1002/chem.202102271)
Supplement: Supplementary file 2 — Supporting Information [file CHEM-27-13699-s001.zip › xyz/Hexaphenylditetrels/Triphenyl(triphenylmethyl)silane/M062X.xyz]

6        0.000000000      0.000000000     -1.206573000
14       0.000000000      0.000000000      0.780291000
6        1.427242000     -0.347915000     -1.664515000
6       -0.412318000      1.409985000     -1.664515000
6       -1.014924000     -1.062070000     -1.664515000
6        1.706972000     -1.423585000     -2.515848000
6        2.518282000      0.430858000     -1.233632000
6        3.825163000      0.116265000     -1.593279000
6        4.086903000     -0.986023000     -2.407933000
6        3.018275000     -1.742602000     -2.876609000
1        0.895904000     -2.032440000     -2.910932000
1        2.345026000      1.308346000     -0.611757000
1        4.643210000      0.740396000     -1.230852000
1        5.110677000     -1.240376000     -2.684718000
1        3.196441000     -2.593816000     -3.535270000
6        0.379375000      2.190074000     -2.515848000
6       -1.632275000      1.965468000     -1.233632000
6       -2.013270000      3.254556000     -1.593279000
6       -1.189531000      4.032374000     -2.407933000
6        0.000000000      3.485204000     -2.876609000
1        1.312193000      1.792095000     -2.910932000
1       -2.305574000      1.376679000     -0.611757000
1       -2.962807000      3.650939000     -1.230852000
1       -1.481141000      5.046165000     -2.684718000
1        0.648090000      4.065107000     -3.535270000
6       -2.086347000     -0.766489000     -2.515848000
6       -0.886008000     -2.396325000     -1.233632000
6       -3.018275000     -1.742602000     -2.876609000
6       -2.897372000     -3.046351000     -2.407933000
6       -1.811893000     -3.370821000     -1.593279000
1       -2.208096000      0.240345000     -2.910932000
1       -3.844531000     -1.471291000     -3.535270000
1       -3.629536000     -3.805788000     -2.684718000
1       -1.680403000     -4.391336000     -1.230852000
1       -0.039452000     -2.685025000     -0.611757000
6        1.035467000      1.436854000      1.469970000
6       -1.762085000      0.178313000      1.469970000
6        0.726619000     -1.615167000      1.469970000
6        2.066679000      1.167093000      2.384227000
6        2.852847000      2.191112000      2.915061000
6        2.622360000      3.512906000      2.543023000
6        0.809475000      2.781956000      1.118484000
6        1.594629000      3.805480000      1.645912000
1        3.648772000      1.951182000      3.621732000
1        3.237901000      4.314994000      2.953201000
1        2.266202000      0.137728000      2.688062000
1        0.012026000      3.043100000      0.420498000
1        1.400624000      4.838315000      1.352652000
6       -0.022607000     -2.373343000      2.384227000
6        2.004508000     -2.092004000      1.118484000
6        2.498328000     -3.283730000      1.645912000
6        0.471135000     -3.566194000      2.915061000
1       -1.013825000     -2.031453000      2.688062000
1        2.629389000     -1.531965000      0.420498000
6        1.731085000     -4.027484000      2.543023000
1        3.489792000     -3.632134000      1.352652000
1       -0.134612000     -4.135521000      3.621732000
1        2.117944000     -4.961602000      2.953201000
6       -2.813982000     -0.689952000      1.118484000
6       -2.044072000      1.206250000      2.384227000
6       -3.323982000      1.375082000      2.915061000
6       -4.092957000     -0.521751000      1.645912000
6       -4.353446000      0.514578000      2.543023000
1       -1.252377000      1.893725000      2.688062000
1       -2.641415000     -1.511135000      0.420498000
1       -4.890416000     -1.206181000      1.352652000
1       -5.355845000      0.646608000      2.953201000
1       -3.514160000      2.184338000      3.621732000
