# Supplementary material for: Hexaphenylditetrels – When Longer Bonds Provide Higher Stability
Source: Chemistry. 2021 Aug 6;27(55):13699–702. doi: 10.1002/chem.202102271 (PMC8518818; doi:10.1002/chem.202102271)
Supplement: Supplementary file 2 — Supporting Information [file CHEM-27-13699-s001.zip › xyz/Hexaphenylditetrels/Triphenylgermanyl radical/B3LYP-D3BJ.xyz]

32       0.000000000      0.000000000      0.835022000
6        1.330250000      1.307285000      0.225663000
6       -1.797267000      0.498388000      0.225663000
6        0.467017000     -1.805673000      0.225663000
6        1.589528000     -2.034607000     -0.576842000
6        1.909382000     -3.319382000     -0.999949000
6       -0.316691000     -2.901785000      0.604339000
6        0.000000000     -4.185169000      0.178775000
6        1.115699000     -4.396988000     -0.624328000
1        2.211479000     -1.203903000     -0.885173000
1        1.365725000     -5.397295000     -0.953950000
1        2.777731000     -3.478275000     -1.627193000
1       -1.184129000     -2.753000000      1.236774000
1       -0.620660000     -5.020957000      0.476689000
6        0.967257000      2.393875000     -0.576842000
6        2.671365000      1.176630000      0.604339000
6        3.624462000      2.092584000      0.178775000
6        3.250054000      3.164718000     -0.624328000
6        1.919978000      3.313264000     -0.999949000
1        1.623409000      4.144723000     -1.627193000
1       -0.063129000      2.517148000     -0.885173000
1        2.976232000      0.351014000      1.236774000
1        4.658606000      1.972972000      0.476689000
1        3.991332000      3.881400000     -0.953950000
6       -2.354674000      1.725155000      0.604339000
6       -2.556786000     -0.359268000     -0.576842000
6       -3.829360000      0.006118000     -0.999949000
6       -3.624462000      2.092584000      0.178775000
6       -4.365753000      1.232271000     -0.624328000
1       -5.357057000      1.515895000     -0.953950000
1       -4.401140000     -0.666448000     -1.627193000
1       -1.792103000      2.401986000      1.236774000
1       -4.037947000      3.047985000      0.476689000
1       -2.148350000     -1.313245000     -0.885173000
