# Supplementary material for: Hexaphenylditetrels – When Longer Bonds Provide Higher Stability
Source: Chemistry. 2021 Aug 6;27(55):13699–702. doi: 10.1002/chem.202102271 (PMC8518818; doi:10.1002/chem.202102271)
Supplement: Supplementary file 2 — Supporting Information [file CHEM-27-13699-s001.zip › xyz/Hexaphenylditetrels/Triphenylgermanyl radical/B3LYP.xyz]

32       0.000000000      0.000000000      0.760303000
6        0.000000000      1.882234000      0.189431000
6       -1.630062000     -0.941117000      0.189431000
6        1.630062000     -0.941117000      0.189431000
6        2.591271000     -0.323239000     -0.618945000
6        3.750135000     -0.997134000     -0.989721000
6        1.873526000     -2.248956000      0.627865000
6        3.029427000     -2.924360000      0.255391000
6        3.971941000     -2.298947000     -0.554632000
1        2.433118000      0.688261000     -0.972353000
1        4.874966000     -2.822657000     -0.842570000
1        4.479240000     -0.504753000     -1.621818000
1        1.155734000     -2.747898000      1.269150000
1        3.197370000     -3.937029000      0.601358000
6       -1.015702000      2.405726000     -0.618945000
6        1.010890000      2.746999000      0.627865000
6        1.017856000      4.085741000      0.255391000
6        0.004976000      4.589275000     -0.554632000
6       -1.011524000      3.746279000     -0.989721000
1       -1.802491000      4.131512000     -1.621818000
1       -1.812611000      1.763011000     -0.972353000
1        1.801882000      2.374844000      1.269150000
1        1.810882000      4.737518000      0.601358000
1        0.007010000      5.633173000     -0.842570000
6       -2.884416000     -0.498043000      0.627865000
6       -1.575569000     -2.082486000     -0.618945000
6       -2.738611000     -2.749145000     -0.989721000
6       -4.047283000     -1.161381000      0.255391000
6       -3.976916000     -2.290328000     -0.554632000
1       -4.881976000     -2.810516000     -0.842570000
1       -2.676749000     -3.626759000     -1.621818000
1       -2.957617000      0.373054000      1.269150000
1       -5.008252000     -0.800490000      0.601358000
1       -0.620507000     -2.451272000     -0.972353000
