# Supplementary material for: Hexaphenylditetrels – When Longer Bonds Provide Higher Stability
Source: Chemistry. 2021 Aug 6;27(55):13699–702. doi: 10.1002/chem.202102271 (PMC8518818; doi:10.1002/chem.202102271)
Supplement: Supplementary file 2 — Supporting Information [file CHEM-27-13699-s001.zip › xyz/Hexaphenylditetrels/Triphenylgermanyl radical/M062X.xyz]

32       0.000000000      0.000000000      0.805624000
6       -1.800588000      0.498739000      0.212339000
6        0.468373000     -1.808724000      0.212339000
6        1.332215000      1.309985000      0.212339000
6       -2.354368000      1.727405000      0.607413000
6       -0.318792000     -2.902645000      0.607413000
6        1.594786000     -2.050839000     -0.588332000
6        1.918370000     -3.346948000     -0.989559000
6        1.121789000     -4.421399000     -0.596155000
6        0.000000000     -4.197353000      0.202516000
1        2.222348000     -1.216530000     -0.911055000
1        2.795072000     -3.517621000     -1.616284000
1        1.375436000     -5.434668000     -0.910752000
1       -0.625434000     -5.034928000      0.515017000
1       -1.195961000     -2.741297000      1.240421000
6        2.673160000      1.175240000      0.607413000
6        0.978686000      2.406545000     -0.588332000
6        1.939357000      3.334831000     -0.989559000
6        3.635014000      2.098677000      0.202516000
6        3.268149000      3.182197000     -0.596155000
1       -0.057628000      2.532875000     -0.911055000
1        4.018842000      3.908497000     -0.910752000
1        1.648813000      4.179413000     -1.616284000
1        2.972013000      0.334916000      1.240421000
1        4.673092000      1.975822000      0.515017000
6       -2.573472000     -0.355706000     -0.588332000
6       -3.857727000      0.012116000     -0.989559000
6       -4.389938000      1.239202000     -0.596155000
6       -3.635014000      2.098677000      0.202516000
1       -2.164720000     -1.316345000     -0.911055000
1       -4.443885000     -0.661793000     -1.616284000
1       -5.394279000      1.526171000     -0.910752000
1       -1.776053000      2.406381000      1.240421000
1       -4.047659000      3.059106000      0.515017000
