# Supplementary material for: Hexaphenylditetrels – When Longer Bonds Provide Higher Stability
Source: Chemistry. 2021 Aug 6;27(55):13699–702. doi: 10.1002/chem.202102271 (PMC8518818; doi:10.1002/chem.202102271)
Supplement: Supplementary file 2 — Supporting Information [file CHEM-27-13699-s001.zip › xyz/Hexaphenylditetrels/Triphenylmethyl radical/B3LYP-D3BJ.xyz]

6        0.000000000      0.000000000     -0.000770000
6        0.000000000      1.454837000     -0.000544000
6       -0.998465000      2.186945000     -0.672004000
6       -0.994293000      3.571547000     -0.673943000
6       -0.000071000      4.274492000      0.000547000
6        0.994201000      3.571090000      0.674501000
6        0.998402000      2.186498000      0.671497000
1       -1.767552000      1.652875000     -1.212447000
1       -1.766355000      4.107370000     -1.211539000
1       -0.000129000      5.356617000      0.000975000
6        1.259925000     -0.727418000     -0.000544000
6        2.393183000     -0.228776000     -0.672004000
6        1.394362000     -1.957891000      0.671497000
6        2.595555000     -2.646548000      0.674501000
6        3.590197000     -0.924690000     -0.673943000
6        3.701854000     -2.137185000      0.000547000
1        4.639031000     -2.678197000      0.000975000
1        2.673277000     -3.582839000      1.212564000
1        2.315208000      0.704308000     -1.212447000
1        4.440264000     -0.523977000     -1.211539000
1        0.547007000     -2.356644000      1.211667000
6       -1.259925000     -0.727418000     -0.000544000
6       -2.392764000     -0.228607000      0.671497000
6       -1.394717000     -1.958169000     -0.672004000
6       -2.595904000     -2.646857000     -0.673943000
6       -3.589755000     -0.924542000      0.674501000
6       -3.701783000     -2.137308000      0.000547000
1       -2.314417000      0.704600000      1.211667000
1       -4.439468000     -0.523707000      1.212564000
1       -0.547656000     -2.357183000     -1.212447000
1       -4.638902000     -2.678420000      0.000975000
1       -2.673909000     -3.583393000     -1.211539000
1        1.767410000      1.652044000      1.211667000
1        1.766191000      4.106546000      1.212564000
