# Supplementary material for: Hexaphenylditetrels – When Longer Bonds Provide Higher Stability
Source: Chemistry. 2021 Aug 6;27(55):13699–702. doi: 10.1002/chem.202102271 (PMC8518818; doi:10.1002/chem.202102271)
Supplement: Supplementary file 2 — Supporting Information [file CHEM-27-13699-s001.zip › xyz/Hexaphenylditetrels/Triphenylmethyl radical/B3LYP.xyz]

6        0.000000000      0.000000000     -0.000562000
6        0.000000000      1.459958000     -0.000402000
6       -0.989426000      2.195290000     -0.684709000
6       -0.984797000      3.580942000     -0.687438000
6       -0.000110000      4.284800000      0.000412000
6        0.984652000      3.580629000      0.687853000
6        0.989357000      2.194985000      0.684325000
1       -1.753189000      1.664510000     -1.236865000
1       -1.750029000      4.116241000     -1.236062000
1       -0.000174000      5.367330000      0.000733000
6        1.264361000     -0.729979000     -0.000402000
6        2.395890000     -0.240777000     -0.684709000
6        1.406234000     -1.954301000      0.684325000
6        2.608589000     -2.643048000      0.687853000
6        3.593586000     -0.937611000     -0.687438000
6        3.710801000     -2.142305000      0.000412000
1        4.648331000     -2.683514000      0.000733000
1        2.689376000     -3.573223000      1.236815000
1        2.318102000      0.686051000     -1.236865000
1        4.439784000     -0.542551000     -1.236062000
1        0.564471000     -2.350203000      1.236259000
6       -1.264361000     -0.729979000     -0.000402000
6       -2.395591000     -0.240684000      0.684325000
6       -1.406464000     -1.954513000     -0.684709000
6       -2.608788000     -2.643331000     -0.687438000
6       -3.593242000     -0.937581000      0.687853000
6       -3.710691000     -2.142495000      0.000412000
1       -2.317571000      0.686255000      1.236259000
1       -4.439189000     -0.542456000      1.236815000
1       -0.564913000     -2.350561000     -1.236865000
1       -4.648157000     -2.683816000      0.000733000
1       -2.689755000     -3.573690000     -1.236062000
1        1.753100000      1.663948000      1.236259000
1        1.749814000      4.115679000      1.236815000
