# Supplementary material for: Hexaphenylditetrels – When Longer Bonds Provide Higher Stability
Source: Chemistry. 2021 Aug 6;27(55):13699–702. doi: 10.1002/chem.202102271 (PMC8518818; doi:10.1002/chem.202102271)
Supplement: Supplementary file 2 — Supporting Information [file CHEM-27-13699-s001.zip › xyz/Hexaphenylditetrels/Triphenylmethyl radical/M062X.xyz]

6        0.000000000      0.000000000      0.001701000
6        0.000000000      1.462386000      0.001154000
6       -1.266463000     -0.731193000      0.001154000
6        1.266463000     -0.731193000      0.001154000
6        1.005588000      2.193613000      0.669225000
6       -2.402519000     -0.225942000      0.669225000
6       -1.396286000     -1.967100000     -0.668065000
6       -2.602210000     -2.658370000     -0.671001000
6       -3.713358000     -2.143425000     -0.001243000
6       -3.604293000     -0.924300000      0.669779000
1       -0.538253000     -2.369924000     -1.208043000
1       -2.678372000     -3.604999000     -1.207765000
1       -4.657867000     -2.688461000     -0.002206000
1       -4.462865000     -0.517098000      1.205568000
1       -2.322888000      0.718177000      1.209952000
6        1.396931000     -1.967671000      0.669225000
6        2.401702000     -0.225669000     -0.668065000
6        3.603321000     -0.924395000     -0.671001000
6        2.602614000     -2.659260000      0.669779000
6        3.712939000     -2.144150000     -0.001243000
1        2.321541000      0.718822000     -1.208043000
1        4.657209000     -2.689601000     -0.002206000
1        4.461207000     -0.517038000     -1.207765000
1        0.539485000     -2.370768000      1.209952000
1        2.679252000     -3.606405000      1.205568000
6       -1.005416000      2.192770000     -0.668065000
6       -1.001111000      3.582765000     -0.671001000
6        0.000419000      4.287574000     -0.001243000
6        1.001679000      3.583559000      0.669779000
1       -1.783288000      1.651103000     -1.208043000
1       -1.782835000      4.122038000     -1.207765000
1        0.000658000      5.378061000     -0.002206000
1        1.783403000      1.652591000      1.209952000
1        1.783613000      4.123503000      1.205568000
