# Supplementary material for: Hexaphenylditetrels – When Longer Bonds Provide Higher Stability
Source: Chemistry. 2021 Aug 6;27(55):13699–702. doi: 10.1002/chem.202102271 (PMC8518818; doi:10.1002/chem.202102271)
Supplement: Supplementary file 2 — Supporting Information [file CHEM-27-13699-s001.zip › xyz/Hexaphenylditetrels/Triphenylplumbyl radical/B3LYP-D3BJ.xyz]

82       0.000000000      0.000000000      0.934665000
6        0.000000000      2.084272000      0.015963000
6       -1.805032000     -1.042136000      0.015963000
6        1.805032000     -1.042136000      0.015963000
6        2.632169000     -0.335041000     -0.855347000
6        3.707698000     -0.969667000     -1.470564000
6        2.076474000     -2.383589000      0.279690000
6        3.151500000     -3.017641000     -0.335882000
6        3.967938000     -2.310360000     -1.211320000
1        2.437937000      0.709003000     -1.070891000
1        4.805790000     -2.802442000     -1.688585000
1        4.341179000     -0.415640000     -2.152497000
1        1.449997000     -2.948526000      0.960459000
1        3.351400000     -4.062335000     -0.131237000
6       -1.025930000      2.447046000     -0.855347000
6        1.026012000      2.990074000      0.279690000
6        1.037603000      4.238100000     -0.335882000
6        0.016862000      4.591515000     -1.211320000
6       -1.014092000      3.695794000     -1.470564000
1       -1.810635000      3.967392000     -2.152497000
1       -1.832983000      1.756814000     -1.070891000
1        1.828500000      2.729997000      0.960459000
1        1.842386000      4.933565000     -0.131237000
1        0.024092000      5.563157000     -1.688585000
6       -3.102486000     -0.606485000      0.279690000
6       -1.606239000     -2.112005000     -0.855347000
6       -2.693605000     -2.726127000     -1.470564000
6       -4.189104000     -1.220459000     -0.335882000
6       -3.984800000     -2.281155000     -1.211320000
1       -4.829881000     -2.760715000     -1.688585000
1       -2.530544000     -3.551752000     -2.152497000
1       -3.278497000      0.218529000      0.960459000
1       -5.193785000     -0.871230000     -0.131237000
1       -0.604954000     -2.465817000     -1.070891000
