# Supplementary material for: Hexaphenylditetrels – When Longer Bonds Provide Higher Stability
Source: Chemistry. 2021 Aug 6;27(55):13699–702. doi: 10.1002/chem.202102271 (PMC8518818; doi:10.1002/chem.202102271)
Supplement: Supplementary file 2 — Supporting Information [file CHEM-27-13699-s001.zip › xyz/Hexaphenylditetrels/Triphenylplumbyl radical/B3LYP.xyz]

82       0.000000000      0.000000000      0.839651000
6        0.000000000      2.121319000     -0.011964000
6       -1.837116000     -1.060660000     -0.011964000
6        1.837116000     -1.060660000     -0.011964000
6        2.693278000     -0.387553000     -0.883588000
6        3.808966000     -1.032736000     -1.412322000
6        2.124037000     -2.379652000      0.339906000
6        3.239471000     -3.024521000     -0.188265000
6        4.082954000     -2.350976000     -1.065140000
1        2.495664000      0.640207000     -1.165934000
1        4.952247000     -2.850855000     -1.474084000
1        4.463506000     -0.503409000     -2.094623000
1        1.480877000     -2.920347000      1.025464000
1        3.449753000     -4.051232000      0.086951000
6       -1.011008000      2.526224000     -0.883588000
6        0.998821000      3.029296000      0.339906000
6        0.999576000      4.317725000     -0.188265000
6       -0.005472000      4.711429000     -1.065140000
6       -1.010107000      3.815029000     -1.412322000
1       -1.795788000      4.117215000     -2.094623000
1       -1.802267000      1.841205000     -1.165934000
1        1.788657000      2.742651000      1.025464000
1        1.783593000      5.013190000      0.086951000
1       -0.007211000      5.714199000     -1.474084000
6       -3.122857000     -0.649644000      0.339906000
6       -1.682270000     -2.138670000     -0.883588000
6       -2.798859000     -2.782293000     -1.412322000
6       -4.239048000     -1.293204000     -0.188265000
6       -4.077481000     -2.360454000     -1.065140000
1       -4.945036000     -2.863344000     -1.474084000
1       -2.667718000     -3.613805000     -2.094623000
1       -3.269534000      0.177697000      1.025464000
1       -5.233346000     -0.961958000      0.086951000
1       -0.693397000     -2.481412000     -1.165934000
