# Supplementary material for: Hexaphenylditetrels – When Longer Bonds Provide Higher Stability
Source: Chemistry. 2021 Aug 6;27(55):13699–702. doi: 10.1002/chem.202102271 (PMC8518818; doi:10.1002/chem.202102271)
Supplement: Supplementary file 2 — Supporting Information [file CHEM-27-13699-s001.zip › xyz/Hexaphenylditetrels/Triphenylplumbyl radical/M062X.xyz]

82       0.000000000      0.000000000     -0.853114000
6        0.000000000      2.086472000     -0.001758000
6       -1.806938000     -1.043236000     -0.001758000
6        1.806938000     -1.043236000     -0.001758000
6        1.060276000      2.512384000      0.808996000
6       -2.705927000     -0.337966000      0.808996000
6       -2.055112000     -2.396388000     -0.267120000
6       -3.167386000     -3.037085000      0.280911000
6       -4.051686000     -2.326893000      1.092030000
6       -3.820174000     -0.977417000      1.355385000
1       -1.375614000     -2.969644000     -0.904077000
1       -3.344726000     -4.093342000      0.071391000
1       -4.923265000     -2.825645000      1.518330000
1       -4.509051000     -0.418150000      1.990732000
1       -2.536048000      0.719231000      1.031424000
6        1.645650000     -2.174418000      0.808996000
6        3.102889000     -0.581585000     -0.267120000
6        4.213886000     -1.224494000      0.280911000
6        2.756556000     -2.819659000      1.355385000
6        4.040991000     -2.345416000      1.092030000
1        3.259594000      0.293506000     -0.904077000
1        4.908713000     -2.850850000      1.518330000
1        5.217301000     -0.849946000      0.071391000
1        0.645152000     -2.555898000      1.031424000
1        2.616654000     -3.695878000      1.990732000
6       -1.047776000      2.977973000     -0.267120000
6       -1.046500000      4.261579000      0.280911000
6        0.010694000      4.672309000      1.092030000
6        1.063619000      3.797077000      1.355385000
1       -1.883981000      2.676138000     -0.904077000
1       -1.872576000      4.943288000      0.071391000
1        0.014552000      5.676495000      1.518330000
1        1.890896000      1.836667000      1.031424000
1        1.892397000      4.114028000      1.990732000
