# Supplementary material for: Hexaphenylditetrels – When Longer Bonds Provide Higher Stability
Source: Chemistry. 2021 Aug 6;27(55):13699–702. doi: 10.1002/chem.202102271 (PMC8518818; doi:10.1002/chem.202102271)
Supplement: Supplementary file 2 — Supporting Information [file CHEM-27-13699-s001.zip › xyz/Hexaphenylditetrels/Triphenylsilyl radical/B3LYP-D3BJ.xyz]

14       0.000000000      0.000000000      0.810347000
6        0.000000000      1.796479000      0.292210000
6       -1.033386000      2.651682000      0.708105000
6       -1.052174000      3.989228000      0.340634000
6       -0.028190000      4.510821000     -0.443685000
6        1.009331000      3.684492000     -0.859051000
6        1.023412000      2.343890000     -0.495484000
1       -1.833028000      2.263863000      1.328532000
1       -1.862014000      4.627896000      0.670245000
1       -0.039057000      5.555359000     -0.727603000
1        1.807440000      4.083497000     -1.472573000
1        1.833360000      1.712079000     -0.836595000
6       -1.555797000     -0.898240000      0.292210000
6        1.555797000     -0.898240000      0.292210000
6        2.813117000     -0.430902000      0.708105000
6        1.518162000     -2.058246000     -0.495484000
6        3.980860000     -1.083405000      0.340634000
6        3.920581000     -2.230997000     -0.443685000
6        2.686198000     -2.716352000     -0.859051000
1        0.566024000     -2.443776000     -0.836595000
1        2.877077000      0.455517000      1.328532000
1        4.938883000     -0.701397000      0.670245000
1        4.830610000     -2.743855000     -0.727603000
1        2.632693000     -3.607037000     -1.472573000
6       -1.779731000     -2.220780000      0.708105000
6       -2.541574000     -0.285644000     -0.495484000
6       -3.695529000     -0.968140000     -0.859051000
6       -3.892390000     -2.279824000     -0.443685000
6       -2.928686000     -2.905823000      0.340634000
1       -1.044050000     -2.719380000      1.328532000
1       -2.399384000      0.731696000     -0.836595000
1       -4.440132000     -0.476460000     -1.472573000
1       -4.791553000     -2.811504000     -0.727603000
1       -3.076869000     -3.926499000      0.670245000
