# Supplementary material for: Hexaphenylditetrels – When Longer Bonds Provide Higher Stability
Source: Chemistry. 2021 Aug 6;27(55):13699–702. doi: 10.1002/chem.202102271 (PMC8518818; doi:10.1002/chem.202102271)
Supplement: Supplementary file 2 — Supporting Information [file CHEM-27-13699-s001.zip › xyz/Hexaphenylditetrels/Triphenylsilyl radical/B3LYP.xyz]

14       0.000000000      0.000000000      0.737251000
6        0.000000000      1.808928000      0.252259000
6       -1.011429000      2.662915000      0.723605000
6       -1.023822000      4.013273000      0.401963000
6       -0.014889000      4.550523000     -0.391949000
6        1.001252000      3.726504000     -0.862343000
6        1.008615000      2.373407000     -0.543853000
1       -1.798655000      2.266712000      1.355198000
1       -1.816790000      4.649338000      0.775988000
1       -0.020356000      5.604644000     -0.639843000
1        1.788585000      4.136842000     -1.482984000
1        1.805111000      1.747681000     -0.926958000
6       -1.566577000     -0.904464000      0.252259000
6        1.566577000     -0.904464000      0.252259000
6        2.811867000     -0.455534000      0.723605000
6        1.551123000     -2.060190000     -0.543853000
6        3.987508000     -1.119981000      0.401963000
6        3.948313000     -2.262367000     -0.391949000
6        2.726621000     -2.730361000     -0.862343000
1        0.610981000     -2.437112000     -0.926958000
1        2.862358000      0.424325000      1.355198000
1        4.934840000     -0.751282000      0.775988000
1        4.863943000     -2.784693000     -0.639843000
1        2.688318000     -3.617381000     -1.482984000
6       -1.800438000     -2.207381000      0.723605000
6       -2.559738000     -0.313217000     -0.543853000
6       -3.727873000     -0.996142000     -0.862343000
6       -3.933424000     -2.288156000     -0.391949000
6       -2.963686000     -2.893293000      0.401963000
1       -1.063703000     -2.691037000      1.355198000
1       -2.416092000      0.689431000     -0.926958000
1       -4.476903000     -0.519461000     -1.482984000
1       -4.843586000     -2.819951000     -0.639843000
1       -3.118049000     -3.898055000      0.775988000
