# Supplementary material for: Hexaphenylditetrels – When Longer Bonds Provide Higher Stability
Source: Chemistry. 2021 Aug 6;27(55):13699–702. doi: 10.1002/chem.202102271 (PMC8518818; doi:10.1002/chem.202102271)
Supplement: Supplementary file 2 — Supporting Information [file CHEM-27-13699-s001.zip › xyz/Hexaphenylditetrels/Triphenylsilyl radical/M062X.xyz]

14       0.000000000      0.000000000      0.818202000
6        0.000000000      1.802754000      0.289181000
6       -1.561231000     -0.901377000      0.289181000
6        1.561231000     -0.901377000      0.289181000
6        1.033157000      2.656084000      0.717497000
6       -2.816815000     -0.433302000      0.717497000
6       -1.523220000     -2.057176000     -0.508438000
6       -2.697439000     -2.716513000     -0.870079000
6       -3.932977000     -2.232372000     -0.442572000
6       -3.991208000     -1.086186000      0.351352000
1       -0.562612000     -2.441983000     -0.858619000
1       -2.647180000     -3.610490000     -1.493570000
1       -4.851320000     -2.748202000     -0.726475000
1       -4.954993000     -0.703970000      0.690909000
1       -2.875498000      0.458649000      1.347842000
6        1.783658000     -2.222783000      0.717497000
6        2.543177000     -0.290559000     -0.508438000
6        3.701289000     -0.977794000     -0.870079000
6        2.936269000     -2.913395000      0.351352000
6        3.899780000     -2.289872000     -0.442572000
1        2.396125000      0.733755000     -0.858619000
1        4.805673000     -2.827266000     -0.726475000
1        4.450366000     -0.487281000     -1.493570000
1        1.040547000     -2.719578000      1.347842000
1        3.087152000     -3.939165000      0.690909000
6       -1.019957000      2.347735000     -0.508438000
6       -1.003850000      3.694307000     -0.870079000
6        0.033197000      4.522244000     -0.442572000
6        1.054939000      3.999581000      0.351352000
1       -1.833513000      1.708228000     -0.858619000
1       -1.803186000      4.097770000     -1.493570000
1        0.045647000      5.575467000     -0.726475000
1        1.834950000      2.260930000      1.347842000
1        1.867841000      4.643135000      0.690909000
