# Supplementary material for: Hexaphenylditetrels – When Longer Bonds Provide Higher Stability
Source: Chemistry. 2021 Aug 6;27(55):13699–702. doi: 10.1002/chem.202102271 (PMC8518818; doi:10.1002/chem.202102271)
Supplement: Supplementary file 2 — Supporting Information [file CHEM-27-13699-s001.zip › xyz/Hexaphenylditetrels/Triphenylstannyl radical/B3LYP-D3BJ.xyz]

50       0.000000000      0.000000000      0.979920000
6        0.486692000      1.956280000      0.173018000
6       -0.298490000      3.074356000      0.467228000
6        0.000000000      4.316969000     -0.080368000
6        1.097153000      4.460768000     -0.922357000
6        1.892085000      3.358701000     -1.215030000
6        1.590802000      2.115425000     -0.668692000
1       -1.155326000      2.982094000      1.124980000
1       -0.621788000      5.172789000      0.151720000
1        1.332333000      5.428352000     -1.347086000
1        2.747020000      3.465488000     -1.871306000
1        2.216199000      1.265161000     -0.913090000
6       -1.937534000     -0.556653000      0.173018000
6        1.450842000     -1.399627000      0.173018000
6        2.811716000     -1.278678000      0.467228000
6        1.036610000     -2.435388000     -0.668692000
6        3.738605000     -2.158485000     -0.080368000
6        3.314562000     -3.180547000     -0.922357000
6        1.962678000     -3.317944000     -1.215030000
1       -0.012438000     -2.551866000     -0.913090000
1        3.160232000     -0.490505000      1.124980000
1        4.790661000     -2.047910000      0.151720000
1        4.034924000     -3.868010000     -1.347086000
1        1.627691000     -4.111734000     -1.871306000
6       -2.513226000     -1.795678000      0.467228000
6       -2.627413000      0.319963000     -0.668692000
6       -3.854763000     -0.040757000     -1.215030000
6       -4.411715000     -1.280221000     -0.922357000
6       -3.738605000     -2.158485000     -0.080368000
1       -2.004906000     -2.491589000      1.124980000
1       -2.203762000      1.286704000     -0.913090000
1       -4.374711000      0.646245000     -1.871306000
1       -5.367257000     -1.560342000     -1.347086000
1       -4.168873000     -3.124879000      0.151720000
