# Supplementary material for: Hexaphenylditetrels – When Longer Bonds Provide Higher Stability
Source: Chemistry. 2021 Aug 6;27(55):13699–702. doi: 10.1002/chem.202102271 (PMC8518818; doi:10.1002/chem.202102271)
Supplement: Supplementary file 2 — Supporting Information [file CHEM-27-13699-s001.zip › xyz/Hexaphenylditetrels/Triphenylstannyl radical/B3LYP.xyz]

50       0.000000000      0.000000000      0.888652000
6        0.469328000      1.987980000      0.135548000
6       -0.298417000      3.093909000      0.513991000
6        0.000000000      4.366501000      0.037661000
6        1.080379000      4.554149000     -0.817805000
6        1.858666000      3.465382000     -1.194467000
6        1.557463000      2.192518000     -0.718290000
1       -1.140806000      2.971433000      1.185960000
1       -0.608710000      5.211260000      0.337043000
1        1.315924000      5.544662000     -1.186849000
1        2.701624000      3.605258000     -1.860599000
1        2.175186000      1.356896000     -1.026244000
6       -1.956305000     -0.587540000      0.135548000
6        1.486977000     -1.400440000      0.135548000
6        2.828613000     -1.288518000      0.513991000
6        1.120045000     -2.445061000     -0.718290000
6        3.781501000     -2.183251000      0.037661000
6        3.403820000     -3.212710000     -0.817805000
6        2.071776000     -3.342343000     -1.194467000
1        0.087514000     -2.562214000     -1.026244000
1        3.143739000     -0.497750000      1.185960000
1        4.817438000     -2.078472000      0.337043000
1        4.143856000     -3.911954000     -1.186849000
1        1.771433000     -4.142304000     -1.860599000
6       -2.530196000     -1.805392000      0.513991000
6       -2.677508000      0.252543000     -0.718290000
6       -3.930441000     -0.123039000     -1.194467000
6       -4.484198000     -1.341439000     -0.817805000
6       -3.781501000     -2.183251000      0.037661000
1       -2.002934000     -2.473683000      1.185960000
1       -2.262699000      1.205318000     -1.026244000
1       -4.473057000      0.537046000     -1.860599000
1       -5.459780000     -1.632707000     -1.186849000
1       -4.208728000     -3.132788000      0.337043000
