# Supplementary material for: Hexaphenylditetrels – When Longer Bonds Provide Higher Stability
Source: Chemistry. 2021 Aug 6;27(55):13699–702. doi: 10.1002/chem.202102271 (PMC8518818; doi:10.1002/chem.202102271)
Supplement: Supplementary file 2 — Supporting Information [file CHEM-27-13699-s001.zip › xyz/Hexaphenylditetrels/Triphenylstannyl radical/M062X.xyz]

50       0.000000000      0.000000000      0.925745000
6        1.942170000     -0.557499000      0.154170000
6       -0.488277000      1.960718000      0.154170000
6       -1.453893000     -1.403220000      0.154170000
6        2.508594000     -1.805722000      0.455621000
6        0.309504000      3.075367000      0.455621000
6       -1.617644000      2.148222000     -0.657008000
6       -1.932045000      3.410079000     -1.162459000
6       -1.123431000      4.505393000     -0.861628000
6        0.000000000      4.336787000     -0.052720000
1       -2.258232000      1.298959000     -0.910888000
1       -2.810939000      3.537558000     -1.796575000
1       -1.369141000      5.491958000     -1.257188000
1        0.635141000      5.191239000      0.186625000
1        1.191809000      2.965380000      1.093092000
6       -2.818098000     -1.269645000      0.455621000
6       -1.051592000     -2.475031000     -0.657008000
6       -1.987193000     -3.378240000     -1.162459000
6       -3.755767000     -2.168393000     -0.052720000
6       -3.340069000     -3.225616000     -0.861628000
1        0.004184000     -2.605166000     -0.910888000
1       -4.071605000     -3.931689000     -1.257188000
1       -1.658145000     -4.203124000     -1.796575000
1       -3.163999000     -0.450553000      1.093092000
1       -4.813315000     -2.045571000      0.186625000
6        2.669236000      0.326810000     -0.657008000
6        3.919238000     -0.031839000     -1.162459000
6        4.463500000     -1.279776000     -0.861628000
6        3.755767000     -2.168393000     -0.052720000
1        2.254048000      1.306206000     -0.910888000
1        4.469084000      0.665566000     -1.796575000
1        5.440745000     -1.560268000     -1.257188000
1        1.972190000     -2.514827000      1.093092000
1        4.178174000     -3.145668000      0.186625000
