# Supplementary material for: Hexaphenylditetrels – When Longer Bonds Provide Higher Stability
Source: Chemistry. 2021 Aug 6;27(55):13699–702. doi: 10.1002/chem.202102271 (PMC8518818; doi:10.1002/chem.202102271)
Supplement: Supplementary file 2 — Supporting Information [file CHEM-27-13699-s001.zip › xyz/unsubstituted ditetels/Digermane/B3LYP-D3BJ.xyz]

32      -1.217803000      0.000001000      0.000000000
32       1.217803000     -0.000001000      0.000000000
1       -1.754444000      1.358542000     -0.484790000
1       -1.754454000     -0.259434000      1.418920000
1       -1.754440000     -1.099124000     -0.934131000
1        1.754439000      1.099127000      0.934127000
1        1.754455000      0.259432000     -1.418920000
1        1.754445000     -1.358540000      0.484795000
