# Supplementary material for: Hexaphenylditetrels – When Longer Bonds Provide Higher Stability
Source: Chemistry. 2021 Aug 6;27(55):13699–702. doi: 10.1002/chem.202102271 (PMC8518818; doi:10.1002/chem.202102271)
Supplement: Supplementary file 2 — Supporting Information [file CHEM-27-13699-s001.zip › xyz/unsubstituted ditetels/Diplumbane/B3LYP-D3BJ.xyz]

82      -1.445442000      0.000000000      0.000000000
82       1.445442000      0.000000000      0.000000000
1       -2.075805000     -1.619927000      0.329503000
1       -2.075806000      0.524604000     -1.567638000
1       -2.075827000      1.095317000      1.238131000
1        2.075808000     -1.095278000     -1.238178000
1        2.075853000     -0.524642000      1.567607000
1        2.075805000      1.619937000     -0.329458000
