# Supplementary material for: Hexaphenylditetrels – When Longer Bonds Provide Higher Stability
Source: Chemistry. 2021 Aug 6;27(55):13699–702. doi: 10.1002/chem.202102271 (PMC8518818; doi:10.1002/chem.202102271)
Supplement: Supplementary file 2 — Supporting Information [file CHEM-27-13699-s001.zip › xyz/unsubstituted ditetels/Disilane/B3LYP-D3BJ.xyz]

14      -1.172176000     -0.000001000      0.000001000
14       1.172176000      0.000001000     -0.000001000
1       -1.686684000     -1.302743000      0.487971000
1       -1.686703000      0.228773000     -1.372185000
1       -1.686694000      1.073969000      0.884215000
1        1.686696000     -1.073970000     -0.884212000
1        1.686703000     -0.228768000      1.372186000
1        1.686683000      1.302742000     -0.487975000
