# Supplementary material for: Hexaphenylditetrels – When Longer Bonds Provide Higher Stability
Source: Chemistry. 2021 Aug 6;27(55):13699–702. doi: 10.1002/chem.202102271 (PMC8518818; doi:10.1002/chem.202102271)
Supplement: Supplementary file 2 — Supporting Information [file CHEM-27-13699-s001.zip › xyz/unsubstituted ditetels/Distannane/B3LYP-D3BJ.xyz]

50      -1.393637000     -0.000001000      0.000000000
50       1.393637000      0.000001000      0.000000000
1       -2.000865000      1.276021000     -0.967936000
1       -2.000956000      0.200235000      1.588987000
1       -2.000837000     -1.476265000     -0.621120000
1        2.000830000      1.476267000      0.621121000
1        2.000957000     -0.200230000     -1.588987000
1        2.000870000     -1.276019000      0.967936000
