# Supplementary material for: Hexaphenylditetrels – When Longer Bonds Provide Higher Stability
Source: Chemistry. 2021 Aug 6;27(55):13699–702. doi: 10.1002/chem.202102271 (PMC8518818; doi:10.1002/chem.202102271)
Supplement: Supplementary file 2 — Supporting Information [file CHEM-27-13699-s001.zip › xyz/unsubstituted ditetels/Ethane/B3LYP-D3BJ.xyz]

6       -0.763102000      0.000000000      0.000000000
6        0.763102000      0.000000000      0.000000000
1       -1.160140000      1.001833000     -0.175684000
1       -1.160147000     -0.348768000      0.955453000
1       -1.160146000     -0.653062000     -0.779769000
1        1.160146000      0.653062000      0.779769000
1        1.160147000      0.348768000     -0.955453000
1        1.160140000     -1.001833000      0.175684000
