# Supplementary material for: Hexaphenylditetrels – When Longer Bonds Provide Higher Stability
Source: Chemistry. 2021 Aug 6;27(55):13699–702. doi: 10.1002/chem.202102271 (PMC8518818; doi:10.1002/chem.202102271)
Supplement: Supplementary file 2 — Supporting Information [file CHEM-27-13699-s001.zip › xyz/unsubstituted ditetels/Germanyl radical/B3LYP-D3BJ.xyz]

32       0.000003000      0.000000000      0.041298000
1       -0.783815000     -1.238893000     -0.440510000
1       -0.681097000      1.298205000     -0.440506000
1        1.464827000     -0.059297000     -0.440536000
