# Supplementary material for: Hexaphenylditetrels – When Longer Bonds Provide Higher Stability
Source: Chemistry. 2021 Aug 6;27(55):13699–702. doi: 10.1002/chem.202102271 (PMC8518818; doi:10.1002/chem.202102271)
Supplement: Supplementary file 2 — Supporting Information [file CHEM-27-13699-s001.zip › xyz/unsubstituted ditetels/Methyl radical/B3LYP-D3BJ.xyz]

6        0.000000000      0.000000000     -0.000002000
1        0.539837000     -0.934179000      0.000003000
1        0.539105000      0.934602000      0.000003000
1       -1.078942000     -0.000423000      0.000003000
