# Supplementary material for: Hexaphenylditetrels – When Longer Bonds Provide Higher Stability
Source: Chemistry. 2021 Aug 6;27(55):13699–702. doi: 10.1002/chem.202102271 (PMC8518818; doi:10.1002/chem.202102271)
Supplement: Supplementary file 2 — Supporting Information [file CHEM-27-13699-s001.zip › xyz/unsubstituted ditetels/Plumbyl radical/B3LYP-D3BJ.xyz]

82       0.000000000      0.000000000      0.022310000
1        1.456951000     -0.838500000     -0.609806000
1       -1.454641000     -0.842501000     -0.609806000
1       -0.002310000      1.680991000     -0.609810000
