# Supplementary material for: Hexaphenylditetrels – When Longer Bonds Provide Higher Stability
Source: Chemistry. 2021 Aug 6;27(55):13699–702. doi: 10.1002/chem.202102271 (PMC8518818; doi:10.1002/chem.202102271)
Supplement: Supplementary file 2 — Supporting Information [file CHEM-27-13699-s001.zip › xyz/unsubstituted ditetels/Silyl radical/B2LYP-D3BJ.xyz]

14       0.000000000     -0.000001000      0.080286000
1        1.210576000     -0.725459000     -0.374667000
1       -1.233559000     -0.685649000     -0.374667000
1        0.022984000      1.411119000     -0.374664000
