# Supplementary material for: Hexaphenylditetrels – When Longer Bonds Provide Higher Stability
Source: Chemistry. 2021 Aug 6;27(55):13699–702. doi: 10.1002/chem.202102271 (PMC8518818; doi:10.1002/chem.202102271)
Supplement: Supplementary file 2 — Supporting Information [file CHEM-27-13699-s001.zip › xyz/unsubstituted ditetels/Stannyl radical/B3LYP-D3BJ.xyz]

50       0.000000000      0.000001000      0.033074000
1        1.403229000      0.812840000     -0.551249000
1       -1.405594000      0.808742000     -0.551249000
1        0.002366000     -1.621647000     -0.551225000
